# Supplementary material for: In Silico Identification of Type III PKS Chalcone and Stilbene Synthase Homologs in Marine Photosynthetic Organisms
Source: Biology (Basel). 2020 May 22;9(5):110. doi: 10.3390/biology9050110 (PMC7284882; doi:10.3390/biology9050110)
Supplement: Supplementary file 1 [file biology-09-00110-s001.zip]

Archive with 6 entries (5 files):
- Supplementary/
- Supplementary/File S1.fasta
- Supplementary/File S2.fasta
- Supplementary/File S3.fasta
- Supplementary/File S4.fasta
- Supplementary/supplementary Tables-final.docx
