# Supplementary material for: In Silico Identification of Type III PKS Chalcone and Stilbene Synthase Homologs in Marine Photosynthetic Organisms
Source: Biology (Basel). 2020 May 22;9(5):110. doi: 10.3390/biology9050110 (PMC7284882; doi:10.3390/biology9050110)
Supplement: Supplementary file 1 [file biology-09-00110-s001.zip › Supplementary/File S1.fasta]

>CAMPEP_0186698200_Aureococcus_anophagefferens_CCMP1850
XEAMSAISELPFEAQVLGGACVVLATMLIVTMATPKKDEKIIPVIMGMATGNPPYRASQQ
QALAIAESCPECNSIKPVLARIYGNSRIDYRFMAVPDFTPEQKLEGDENFFDKDLMFKMP
VEKRLDMFREKSVPLVTKVCKDAMADAGIDVEQIGKLVVVSSTGFLGPGLDAELIKTLGL
WRGVDRSLIGFMGCAAAMNGFRVANDFAMSHPGKMALMVCVEISSVHTTFDDNVNDAILH
AIFADGCAAAVISGEKPGSAAAKGKFGIVDTHGWLMEGTEDGITLSINENGISCILSKYL
PQYIAKNMAGYVDSFLGMHGLQKTDMDFWAIHPGGRRIIEEAQNGLGLSEEQAKYSWTVL
SQYGNMLSPSVMFVLELILNDHKKALAKGERGLKQGIAFSFSPGVGAEGILINVM
>CAMPEP_0186710314_Aureoumbra_lagunensis_CCMP1510
MEAFNEMPIEAKVAIAGCVVLATALILVLTTTKSGQDKVYPVILGMATGNPPYRVSQQEA
LAIAESCPDCGSIKPVLARIYGNSRIDYRYMAVPDFTPEQAIKGDEIFFPKDKSFKMPVE
KRLDMFREKAIPLVTRVCKAALEDAKIAPELIGKLVVVSSTGFLGPGLDCELIKTLGLSR
SVDRSLIGFMGCAAAMNGFRVANDYAVANPGKLALMCCVEISSVHTTFDDNVNDAILHAI
FADGCAAAVISGEKPGAPRAKGKFGIIDTHACLMEGTEDGITLSINENGISCILSKYLPQ
YIAKNMGGYVESFLAKHALQKSDLDFWAIHPGGRRIIEEAQNGLGLSEEQAKYSWTVLSQ
YGNMLSPSVMFVLELILNDHKKELAKGNRGLKQGIAFSFSPGVGAEGVLIKVM
>CAMPEP_0187145730_Chattonella_subsalsa_CCMP2191
TPEKALPGDELFFNDDGYFKMPVEKRLDKFREKAVPLVTDVCRNAIQQAGIEVDEIAKLV
VVSSTGFLGPGLDCELIKSLGLSRGVDRSLIGFMGCAAAMNGFRVCNDYVKANPGKYALL
CCVELSSPHTTFEDNTNDSILHAIFGDGCAAAVLNGQTKEEAQPGTLAIVDDHAWLMEGT
EDGITLSINENGISCTLSKYLPQYIAKNMAGYVDGFLNKHGIKRSEIDFWSVHPGGRRII
EEAQNGLGLSEEQTADSWAVLGEYGNMLSPSVMFVLSRVFKRHNALLAQGKEGYRQGLAF
SFSPGVGAEGILLKQF
>CAMPEP_0187154822_Chattonella_subsalsa_CCMP2191
MIYDIETLGSIVAAILIGAAMLALVGLKAKKTTTESKRYPVIVGMATGNPDYRVTQAEAK
KIATSVPALPADKIPVVSRIYDNTRIDSRYFCIPDFTPEKALPGDELFFDSDGYFKMPVE
KRLDKFREKAVPLVTKVCREAIQQAGVEIDEIAKLVVVSSTGFLGPGLDCELIKSLGLSR
GVDRSLIGFMGCAAAMNGFRVCNDYVKANPGKYALLCCVELSSPHTTFNNDVNDSILHAI
FGDGCAAAVLNGQTKEEAAPGTLAIVDDHAWLMEGTEDGITLSINENGISCTLSKYLPQY
IAKNMAGYVDGFLNKHSIKRSEIDFWSVHPGGRRIIEEAQNGLGLSEEQTADSWAVLSEY
GNMLSPSVMFVLSRVFKRHNALLAQGKEGYRQGLAFSFSPGVGAEGILLKQF
>CAMPEP_0187163494_Chattonella_subsalsa_CCMP2191
MLVLLLKSPKKSQSSKRYPVIIGMATGNPAYRVTQNEALAIAQKVPGCESVKPVLARMYG
NSRIGSRYFCIPDFTPEKKLDGDEIFFPEDGSFVMPVEKRLEKFREQAIPLVTDVCRRAI
ADAGIEIDEITKLVVVSSTGFLGPGLDCELIKSLGLSRGVDRSLIGFMGCAAAMNGFRIA
NDYVKVNPGKKALLCCVELSSPHTTFNDETNDAILHAIFGDGCAAAVLSGETKETAAPGT
LAIVDDHAWLMEGTEDGITLSINENGISCTLSKYLPQYIAKNMAGYVDGFLNKHNISRSE
IDFWAVHPGGRRIIEEAQNGLGLSEEQTADSWAVLKEYGNMLSPSVMFVLSRIFKRHNAM
VARGEKGYRQGLAFSFSPGVGAEGILLKQF
>CAMPEP_0188117796_Fragilariopsis_kerguelensis_L26_C5
MCQGATARTNDRSEITNSALHDSKAVFILSTGAAYGNHYTTEQVLAALIRQQKAQGNDDF
DVEFASRVLNKCGFERHSIALELNDVFRRFTRSEYLQHRSTNLVALAERAGKMALDRWGG
NPRAITHLFWGTMTGAMHSPTIDIELTRRLGLNPDVERTNIEGMGCLTGFRLVNLARQVV
QGNPEARALVVAADLRSALGNSLPPKPTREDIVSISLFRDAASSVVVGASIRTEESPCYE
IVTGASRIVDGTSHLVDYYEADDGSIRLHLGRKLPESVGKAEPDFVASILQKADYELKKS
KCSLPSLQDIDILCHTGGPRVLIEVAKSLGVSKQKMFSSWEVMTQHGNLSGASNLAILDH
HNQMKAQNISEWALCLSMGPGVCLEGILLRDVRRALSRSNRDLKSARPTSYLANHLSYNC
NIGIGNQDSRKVIHIVGGGIAGLTLAAALDPQHYIVQVFEASPEVREQGYGLAIWPSTMR
VLRDMMGIVGLDLKQSNSMTVRSINQKLDIQANVKDKGFMQRSSLLRSIKHKVEDIHPGC
IHTGHKCLRVKLEEDRASATFETDNSKNPIVSHSCDLLVGADGVNSTVRRYVALEKNSKL
YGHMTAYRFLIPCPSKELLRETHDKWNMSVGVSIHSPCYHVTNSGSALNVVVLEYDGKQP
SNPRRPSFEELRDVAQRSKLSFVVNLIENEEISDLMCYSTFHIDCEPWYQPNAVILGDAA
HAYGPLTAKMANLAINDAHCLAIMLNHRLSRGVSQEQILQEWQMVQRPKFDVTRIRTLRH
LQLYSPKLRFIIRIFWKYAPNFTLKYFGSIFAYDYKVFGQNEMMVDRSNSKTQCMGVVGI
DYADPIAAYLKRCAW
>CAMPEP_0188565858_Heterosigma_akashiwo_CCMP2393
MDTLGSIVAAVLIGAAMFVLVGLKSKKSSQSKRYPVIIGMATGNPAYKVTQEEACKIACS
VPALPKDRIPVVERIYGNTRINSRYFCIPDFTPEKALPGDALFFDEDRMFRKPVEQRLDK
FREKAVPLVTEVCRNAINQAGVAIDDIHKLVVVSSTGFLGPGLDCELIKSLGLSRGVDRS
LIGFMGCAAAMNGFRVCNDYVKANPGKLALLCCVELSSPHTTFNNDTNDSILHAIFGDGA
AAAVISGETKETAAPGALAIVDDHAWLMEGTEDGITLSINENGISCTLSKYLPQYIAKNM
AGYVDSFLNKHGIKRSEIDFWSVHPGGRRIIEEAQNGLSLSEEQCADSWAVLGEYGNMLS
PSVMFVLSRVFKRHQAMIRRGETGYKQGLAFSFSPGVGAEGILLKQF
>CAMPEP_0188594016_Heterosigma_akashiwo_CCMP2393
MDTLGSIVAAVLIGAAMFVLVGLKSKKSSQSKRYPVIIGMATGNPAYKVTQEEACKIACS
VPALPKDRIPVVERIYGNTRINSRYFCIPDFTPEKALPGDALFFDEDRMFRKPVEQRLDK
FREKAVPLVTEVCRNAINQAGVAIDDIHKLVVVSSTGFLGPGLDCELIKSLGLSRGVDRS
LIGFMGCAAAMNGFRVCNDYVKANPGKLALLCCVELSSPHTTFNNDTNDSILHAIFGDGA
AAAVISGETKETAAPGALAIVDDHAWLMEGTEDGITLSINENGISCTLSKYLPQYIAKNM
AGYVDSFLNKHGIKRSEIDFWSVHPGGRRIIEEAQNGLSLSEEQCADSWAVLGEYGNMLS
PSVMFVLSRVFKRHQAMIRRGETGYKQGLAFSFSPGVGAEGILLKQFWFSFLSPFFEFLS
GFSPSEADEVGDTCVVAXILLPKQRSLTEIQKKATRKPXNCLSRIPSAPTPGEKXESKPL
LVPSLPPTNHGLTPGHYVKANPGKLALLCCVELSSPHTTFNNDTNDSILHAIFGDGAAAA
VISGETKETAAPGALAIVDDHAWLMEGTEDGITLSINENGISCTLSKYLPQYIAKNMAGY
VDSFLNKHGIKRSEIDFWSVHPGGRRIIEEAQNGLSLSEEQCADSWAVLGEYGNMLSPSV
MFVLSRVFKRHQAMIRRGETGYKQGLAFSFSPGVGAEGILLKQF
>CAMPEP_0188600128_Heterosigma_akashiwo_CCMP3107
XVGLKSKKSSQSKRYPVIIGMATGNPAYKVTQEEACKIACSVPALPKDRIPVVERIYGNT
RINSRYFCIPDFTPEKALPGDALFFDEDRMFRKPVEQRLDKFREKAVPLVTEVCRNAINQ
AGVAIDDIHKLVVVSSTGFLGPGLDCELIKSLGLSRGVDRSLIGFMGCAAAMNGFRVCND
YVKANPGKLALLCCVELSSPHTTFNNDTNDSILHAIFGDGAAAAVISGETKETAAPGALA
IVDDHAWLMEGTEDGITLSINENGISCTLSKYLPQYIAKNMAGYVDSFLNKHGIKRSEID
FWSVHPGGRRIIEEAQNGLSLSEEQCADSWAVLGEYGNMLSPSVMFVLSRVFKRHQAMIR
RGETGYKQGLAFSFSPGVGAEGILLKQF
>CAMPEP_0188641104_Heterosigma_akashiwo_CCMP452
XNNSSSPPPQCSITSTASYQNLHLSPHYLEDSGEDDYAMDTLGSIVAAVLIGAAMFVLVG
LKSKKSSQSKRYPVIIGMATGNPAYKVTQEEACKIACSVPALPKDRIPVVERIYGNTRIN
SRYFCIPDFTPEKALPGDALFFDEDRMFRKPVEQRLDKFREKAVPLVTEVCRNAINQAGV
AIDDIHKLVVVSSTGFLGPGLDCELIKSLGLSRGVDRSLIGFMGCAAAMNGFRVCNDYVK
ANPGKLALLCCVELSSPHTTFNNDTNDSILHAIFGDGAAAAVISGETKETAAPGALAIVD
DHAWLMEGTEDGITLSINENGISCTLSKYLPQYIAKNMAGYVDSFLNKHGIKRSEIDFWS
VHPGGRRIIEEAQNGLSLSEEQCADSWAVLGEYGNMLSPSVMFVLSRVFKRHQAMIRRGE
TGYKQGLAFSFSPGVGAEGILLKQF
>CAMPEP_0189923024_Kryptoperidinium_foliaceum_CCMP1326
XDISDRVYELLEVKREESGLPRTTFGADQEEGAAGGTQSAAYDAAAAASANNNERPDAYI
AGWGIATPFPFSSETFLEIDRRERQKIGQSEEIIKQMATLVKSSRIKNRHTCHPFFLPKG
KKPSDYPDAVGTMKEDIFTKYNSNPPLRVREACYMDTAVKMCVSAAEKAVKNWGKDKSTI
THILTTCTSGWTEPGIGCAVIKTLGLSEDIQKAELNFNGCFCGATCLRVARDIIRAGEAN
AVLIVACEVATTHYDWNQTDTEKMIAQSLFADGAASIIVAKEGVWRYTQSGSSIVPNSGH
LLGLRPPMEEGETIYSMTLSKLVSPSLYAYFSKGHGKDILKKLYNPRQAKPALAIHPGGP
RILEAVGDVFFELGWPEDALQGSFDTFGQFGNLGSAAMLFVLANRLSQNDITEDKLITMA
FGPGVTVEYAVLEHASLPPKQRKPLTAAGPPKQTLLQQVEERVDAVKTTAASGTGSDQNI
LLLILAVNTIAMLLFGAYLIYATGAVSGNSSRAGEL
>CAMPEP_0190274152_Ochromonas_sp_CCMP1393
MANFIALDPNVLIACITLLVASLAYVLLSISGYNRGKKEEVLYPYMLGLATGVPKYKVAQ
QDALKVAQKRCVGLSNVLGKIYNNTLIANRYMVVPDFTPVKDRYAGDECLFPDDADGSKD
RFALPVQQRLDRFKKEAVPLVTDVCRRAIADAGVSVHEIHKLVVVSSTGFLGPSLDCELI
NALGLPRSTDRSLIGFMGCAAAMNGYRVAMDYVKANPGKLALMVCVEISSVHSTFKDSMN
DAIIHAIFGDGCAACVMTAQPKERVPKGTMCIVEEHGWLMEGTDDGIRLAINDDGISCTL
SKHLPKYIAQNMGSFVDGLLKKQQMQRSEVDFWAIHPGGRRIIEEAQNGLNLTSKQAADS
WYVLEHYGNMLSPSVMFVLERIFKRNKEAIARGQPGYKTGLAFSFSPGVGAEGIMLKQVN

>CAMPEP_0190290982_Ochromonas_sp_CCMP1393
MAPKSFTLKQIKDKITALVAEQLGVRTIGTDVTLMDTGLTSMATTELSIRLSKEFGVKIR
PTIVFTSPTIDDISERVLELVEVRREEAGVSTSKSVEEYAATETAEEDNERYEAHIASWG
IATPFPISTERYLEIDRRERLKKGQPESVIKQMATFVKSSRIHNRHSCHPFFLPDGDSPE
DYPDAVGTMKTDIYGPHPDHNPPLITRMGCYPDTAVKMCVAAAEKAVKNWGLDRSEITHV
LTTCTSGWSEPGIGCAVIKTLGLSEDIQKAELNFNGCFCGATCLRLANDIIKSGSGKAVL
LVACEVSTSHFDWGRTDTEL
>CAMPEP_0190311956_Oxyrrhis_marina
XIHVTWKILVKMIYAMDTLGSIVAAVLIGAAMFVLVGLKSKKSSQSKRYPVIIGMATGNP
AYKVTQEEACKIACSVPALPKDRIPVVERIYGNTRINSRYFCIPDFTPEKALPGDALFFD
EDRMFRKPVEQRLDKFREKAVPLVTEVCRNAINQAGVAIDDIHKLVVVSSTGFLGPGLDC
ELIKSLGLSRGVDRSLIGFMGCAAAMNGFRVCNDYVKANPGKLALLCCVELSSPHTTFNN
DTNDSILHAIFGDGAAAAVISGETKETAAPGALAIVDDHAWLMEGTEDGITLSINENGIS
CTLSKYLPQYIAKNMAGYVDSFLNKHGIKRSEIDFWSVHPGGRRIIEEAQNGLSLSEEQC
ADSWAVLGEYGNMLSPSVMFVLSRVFKRHQAMIRRGETGYKQGLAFSFSPGVGAEGILLK
QF
>CAMPEP_0190409700_Oxyrrhis_marina_LB1974
GSVAFAAVDDNAAVFVKGEPKFSVCCTSTSTAATVVSGRASEDGITNSGSGTGATDSDVL
TEGSCAPRASCTSSPRPHGQILVVEFRTPWQLHEELSSIAQSQQLPCVIVVEFSSAVVGT
EADCDDLAALCRLLRIFPVAVVGELRGTQIGVLELELLSRLDCVLPAADQEIVCLGNPEN
WLPNARAVLEGLPGQGAERRLKVMSLAQKASRASLLERLSGLNSHLLSALRRLAAAPVDT
SNVPPDFNFYFVPKVASLYAADEYFQARGGFPDSSESDECSEASGRPCENGGEKGSVAPT
HDNGERGNIVLRLPGLVLLRSGADLHMKVSALVGAATPTDMKTLAAALREQHSRLLVTIF
GDGLPAQQRDLPAAICSGVSQYKWHRRWEQVLMQIATSAVPSESCMRAVSPPPYLLELFL
SCERRTWCSASSICFIKHSRVAYAPGPAAMRAVACLPRVLRHAVLYAGISIEDAATHGMI
HSTQQHTKAAVPGFHTTLVSQGPPTADLQLDELITGASLIGLSVVTPPEDCKFTQPQVCD
FLGIKDSAWRRTFCQDHIHSRYLAGLKEDGYFSDDATLKSLQSRHLDWAVQLMAQAIPQA
CLDAGVDVARVDHITTCTSTGYLLPGLTAYAVRSVPGLRNEVSRTDIVGMGCHAGLNCLQ
SACRWAEANPGKFAIACGVEVCSAAYIWGKGQQEMNHMVVNSLFGDGCFAVVVYKPAPAS
RPGSRLRRPAVVPHASAYCTFGPFLSRVEPSALDDMIYRTDSQKGQFFFELSEEAPYHVG
WALNRFAGQILGEGVPLGYLRHWVVHTGGKTVVDAATHALGCDVRDLRHTAAALRKFGNQ
SSASFMFAFSELLQGIGEKETQASAGDLGAFVTMGPGAGFEFAMWQAGPRFTPGTAA
>CAMPEP_0191268086_Prymnesium_parvum_Texoma1
LLRRIVLQGFSIENSDIIGHALAVNSLVITEAMSRVLRGSPHDLLTPLPFNLEKGATRWV
LTLGQPLELTAVEDLSGAMSNLNKQLMKLYNSGESLPSHLVLNVVCTEPAGIEMPVQLEQ
LAPGGRTSEFDMALVKWLTRWEKCLVGFSTLPLATVCLFTGNGIVTAAGLQIAFACDLRA
AQPNVRLRFSTKSGLLPGTLTFKLAKHVMASNASSLLLLDQSISAQDALRMGAIQHVADD
FDIPLSPPIGAQLLFCRWMLGDGVWLHTPQELKNKLQVWQVPFAHNVSEKDVTSDQIDEL
ASFFPDQFIMPTEAWQWKISWSPAPRLTSCPSTPEGPKVTFATTEKESLRTVRLEGRVLT
MDTIHQFLDLLPDAVEKAMLLCIILPGELWVPTDKDSVELFGRLIESIEGMPVQAVTHFQ
GTISAAGMEIGLASGHRIASPGVEFALTSFQEGTVPGARVWSLARSIGCGRFSKLMLCPS
TLSAKELETIGCATFMDEMQASLFIQALVDELPSTRSSNDITPDSTEVNGVTPYSVKSRS
LSINVANACSATTLGEHARSLRELAKLTEVRDTRQRSSWLLNRLPQLEPASGIPLMKLNL
PAIPIQPPPRSSDDITTLKVQREGSIATVTINRPARANAYDSAMLSILEKLVSTLEQERT
LAVVFASSDKRFFCAGADLERVSNPRAEDALSLHSQRVFDMIAKASFLSIAVVEGAAVAG
GFEWALACDVRIASPSARFWLPETQLGLIPAAGGCTRLTELVGAARAKQVILFHEKLDAQ
RALDWGVVQQLSETPMTDARLLAGRLSSDHALARQLAKQVIDGVGGGATDSLKSERVAEG
LLYEAKHTPRAIICGIGKASPDEVYTQREVADLLKVNDLRMRAIYSAAHIQTRCLAEIAS
EQERTVTQGQLVQKHLRWSKRMSQDAVPMACAAAGIRKEDIQFIVVCTTTGFLSPGLSAH
IATHLRLSPHIQRADIVGMGCHAGLNTMCTAAHWAEANPGCPALMLCVEVVSAGYMWDAG
APDMAMALTNALFGDGCACAILMCPTPQKPISSTEETIRPMLYGFESMLVPDTLDSLCYE
WLDDYNKFSFTISPQVPYLMGLKIPVMLKRLLDKFRLKKEDVSHWVVHSGGKKVLDCVMY
SLGLSKHAIRHSLSSLKAMGNMSSGSFLWAYDSLLKEKECKPGDYGVFITMGPGAGIECA
LWRA
>CAMPEP_0191406714_Pseudopedinella_elastica_CCMP716
MDLDLNVLGALAAAFVLAAIFLRPPRPKEDKLYPIILGFATGNPPYRVSQQEAAAIAEKA
PGVNEVKPLIQRIYGNGKISHRYMAVPDFTPSQALPGDELFFPPRGENGRDQFKVPVQER
LDKFREKAVPLVVDVCRRAAQDAGVSLDEIGKLVVVSSTGFIGPGLDCHLIDELGLRRDV
DRALIGFMGCAAAMNGFRVGMDYCRAKPGKLALVCCVELSSVHTTFDDNVNDAILHAIFG
DGCAATILGARTAATAPKGSFAIIDDHAWLMEGTEDGITLAINMYGISCTLSKYLPQYIA
KNMKGYVETFLGKHGLEMEDMDFWAVHPGGRRIIEEAQNGLGLSEEQCKYSWQVLDQYGN
MLSPSVMFVLDLIMKDHKKALARGEAGFSQGLAFSFSPGVGAEGIFLKVL
>CAMPEP_0191477866_Pyramimonas_parkeae_CCMP726
SFGPGLGMEGLLLRIPFPRVLPEPQSVPKTILLRTPPDSQLSHCNSANCSQTSSSASSGW
PACILGLGSAIPPPKQQYSQQQLAQALMDRFPNERSFVETCKETSKVESRGMSTSLEILS
AGAAMGGASEELKQHIEEALQDMLLTAALDALNEWGGDVSDITHVIYGTSNGGCYAPSHE
VALIERLKLNNTVQRVSFDHMHSLGAHRVLSLASETACASTSHRVLVVFGDMGSLLSCFM
PVQPSRQDISNAMLCADGAAAAVVGVAPRPGERSLFEVHFCKSLVTVADSEHPTNMATAA
DAGTIPSSASEWVVCRIKAFAEQLAHECGVRLPECAVLCEPSTAQVLNAVEQELGLSAQQ
MEASRQVLRKHGYMQGTTNLFLVDEYRRWSRTSMFDWVMGVSYCPVLGLEGVMLRRVGAG
SSPTPCHFMPDVGPPCVLSLASAWPPDEFQHSQQDILEALLTQTDLSSEDRSFAKAVYEG
TMVDRRGLALPLQELYTRPESAAAEHAQRMQVHQVMFDFFVAAAERALLEWGGERSKITH
LLVGSLTFVPGPNCDLAKRLNLSTGVKRVHIDHMGCLAGFRTLGLASQIAVASPQHRVLM
IYGDVSVLLGTHLPDRPNKLDLVSVSLFADGAAAAVVGSSPLEHEQAVYEVLDVKSQLMA
NSRKDMYMYVLGDGSVTNLVSPRVPIFIGKGVKGFVDRILERSGISMQECAMLCHPGGKT
ILETVQEKLGISREQIQSSWDVLKLHGNMSGATNLQVADHYRRSKESLKYPWAVCVSFGP
GLGMEGLLLHVCTPRSLSSRQRISTPSLRIKNPGSVRVQPEATLPCGSSPDSSDSTSIHS
SRFVIGGGKAIHTQLWYTLSSWKFPLVLALFNLLFAVLLMAVITRL
>CAMPEP_0191504474_Pyramimonas_parkeae_CCMP726
XIDIAVNEEDSITTIVRRAEHFFANLHSAIGVIPGTPHAPQTAHQAGVIGNDQTLTSVEF
EQLLKRTLSEELLLDVPWPKSYDTIPIGDLGVSSFMLAMVKEKLIVDVELNAEDLLLRIP
CCEQGTLKLEGSSCTTREQAPTNAFKIKEKLTVDVELNAEDCVFDTVQRVTGMFDERETN
PTPQQANLICKPSDLAAEPVPLVKAIPVQEHHLPAPSVTTSVETQRSVLPACVLGLGSAW
PPEVFHHSQAQLAEALISQRRLSSSSAKFVRESFANSGVERRGLCTSLEKVYSRPSEEKD
CDELRSEMQIALQDMLLSAATCALEEWGGDPATLTHVIFGTTSSSDTPSHEVALIERLKL
QSTVERVSLDHMGCLGGYRALALASEIACASSAHRVLLLYGDMGVFLSSFLPRDASRQEM
GTSAVFADGAAAAVVGASPRDGEQSFYEVLSSKSYFVDNSEDVLSLHFHGPDVRKTVREN
LTSIVGDSIGAFTHSVLDGSGIDLHSCAVLCQPSSKAMMTMIKNQLGLSESQMEVPWRVL
SQHGNSSGSTNLQMLDVLQKSASDAFQYEWVVGLAYGPGVRLEGVLLRNTRRQRTSIKTS
CYVGLGPPCVLSMSSAWPSKEFQHKQSDILNALLSQTDLCVEDRHFAKSVYAGTQVEHRG
LCLPSEELYKKPASKEAKNVQTQRVLSVIFEVFVAAAESALREWGGEISTITHLLCGSLS
FEDSPGPECKLLERLNLRRDVKLVFVGHMGCLAGYRTLALASQIAAVQESNRVLLVYGDV
SVLLGTKLPKNPSKLDLMSVSLFADGAAAAVIGCVPQNAENVVYEVHKAKSQIIAKSQRD
MFMKLRGDGTVENVVSPRVPIFIGKGVKAFVDRILEGSGIPLRDCAMLCHPGGKTILETI
EEKLQLSRDQTMSSWAILKDHGNMSGATNLQVADHFRHSELRTRFSWAVCMSFGPGLGME
GLLLRIPCCEQGTLKLEGSSCTTREQALTEPYAHLDTSANKWIVPSRWSILHAW
>CAMPEP_0191506194_Pyramimonas_parkeae_CCMP726
XQVNPYIERVLASNSDSHAIGGTIVPKENENHVSMKPDGTLACGVSAFAFQGTNAHALIQ
IGGSTICAVSKGRTWDPNMFWYTVPVNRLVDVVQPMPKGLFQFTTDVMYPALNYLLQHII
ADRNMIPMSALLELTVAALQTLPANLNHAAPMITNVSFPGPALIPQQFLNLLSKSSDAIL
KQSRMSIVSSSKARAAAPVLEQVPEACVILEVSSDGFSAFMGRTASALASHHLVMEGSAA
TLRVPRAPTRVATMSSGRRSLSSLIPLLGRVDSGICERLHPAMAGLVQSPGKWDSGYSVH
PQSMEGLLQLTHIMPSASMGHRTPATVGAYYVMSRINEGATMVNSDLPLHGSNTRIAIRQ
IIGENIAAAEIIGMTFKKLNKQNIQVRQRTQEYQQNDLVCRATAKHEVPVVINPYADFRN
VLRQLLLENIVMEADWNHEDDSTTLIDIGVDSFSFSQMLLSKLPDEVAEVVTLNDSIESI
LFRMEFAGYDVESKTLATNEDVARTESGLDMTPEMFERVLKELLAQELVLETKWPDSYDV
IPIGELGVSSFMVAMLQEQLPVNIELTEADTVQSAVKRASAIIGSSAATGMKTPSPDEVY
EAFGRDLRALLAEEVLVEDEWDPANDSATMADLGVDSFSFTQSLLVNLPLELREIVTMYD
SVDSIMYRLKQLDGETGMNRKDPHDQQVTLQDFERILKAILAEELLLNTAWPDSQDSVPL
EDYGVSSFMVAMIQEKLPVQVNLQESDTVNAILDRAKAILGTVQPPLGPESIVLRSFQDH
PEASDTLENGHEASHPSESPKAHCQSVEGSAWPACVLGLASAWPSTQYQYTQHQLVEKLL
EQKQFSDGDRAFAIKAFLESQVESRGMSLGIDHVFQLPTDEDAANQVLDGVQTIMQELLL
QACLKALDEWGGDRSSITHVIFGTNSGCQAPSHDVAIVDKLNLPLTVERVSVDHMGCAGG
NRMLAPGATNLQVADHFRHTDAYSKYDWAVCVSFGPGLGMEGLLVGIPNSRTPSSKSVRV
PIHLHAFDHPGQPSESPNGSSVTHSNVNQEPLNRAKDYAVEKGSAWPACVLGLASAWPST
QYQYTQHQLVEKLLEQKQFSDGDRAFAIKAFLESQVESRGMSLGIDHVFQLPTDEDAANQ
VLDGVQTIMQELLLQACLKALDEWGGDRSSITHVIFGTNSGCQAPSHDVAIVDKLNLPLT
VERVSVDHMGCAGGNRMLALASEISCSSPNHRVLLMYVDMGVILSTGMPSYLTRQDILNA
SLFADGAGAAVLGTLPRAGERALYEVHSWKSHMISQTRHELAPDAAHAHTDLNPVVVGSD
IKQFVDRMLHASSVHLDDCAILCHPGSSQLVDTIEKRLGLNSEQMVICRQLLREHGNISG
ASSLPMMDMLRHSVETGKHKWAILVSYAAGVGIEGVVLRPVGNMDNLTASTRQLSIGPPC
LLALSSTYPGEKYQYDQKDVLEALLSQLDLNEDDRAFANVCYKGTQIDRRGLCLPLDALY
VKPDSIASQLRPKVNLSDQLYTMLADAGEAALKEWGGSRNTITHLITGSLTQVGEPGLDR
VVAERLQLPSSVQRLTIDHMGCLAGYRVLGLAAHIAAVSSNYRVLVVYGDVASYMGTTLP
KKPNKLDIMSVSLFSDGAAAAVVGTQPQSHEHTLYEIHKVTSKLVAGSFKDMYMKVLVEG
TVINVVSPRVPIFIGKHSKTFVDLILEGTGLTMKDCAMLCHPGGKTILDTVEEKLDLVRE
QTNSSWDILRAHGNMTGATNLQVADHFRHTDAYSKYDW
>CAMPEP_0193029984_Thalassiosira_weissflogii_CCMP1010
MASSLMTNPLPPSSFVFSTGAAFGNHYTTKEVLEALIKQQQENDSFDVDFASRVLDKCGF
DFHSFALPLDHIFRRFSREEYLKLRREQLVGLAEQACRTAIDRWGGDGRDITHLFWGTMT
GALDSPTIDVQLVKKLGLNMDVERTSIEGMGCLTGFRLLNLARQVSLSDPKARILVVAAD
LRSALGNSMPSKPTREDIVSVSLFRDAASAAVVGGQSHNYSRSSERPCYEIVTGLSRIVE
GTDHLVDYHETNEGAIRLFLHRDLPENIGKSEPGFVSTLLEKGRKVMLNKSDDAHVPTMN
ELRGVDILCHTGGPKVLREVAKCLGLTSKNLYSSWEVMKNNGNLSGASNLSVLNHHNEMA
MEKTRNVKFNTGISKSKWAICLSMGPGVCLEGILIRDARKCFPELPMYKSVNDRRKVVHI
VGGGIAGLTLAAKLDPSQYIVRVFEASTEIREKGYGLAIWPSTMRILRDQLGITGLDFRT
STSMVINRPNFATKLEIKPKKSSSDKGFMKRSALLKCILERVLKKHPGCIYTGHRCIRIK
FGSSAVAADFECNGSIVSHSCDLLVGADGVNSIVRKYVSCNIDSKSYGHMTAYRFMIPSP
SPELLKQTEQTWNMSISSSIHSPAYHVSSENSGLNVVVLEYDGGAPSQPRSANIDELEDV
AKRSKLDFIINMLKTEKIEDLMCYSTYHVDAEPWHQPLAVIIGDAAHAYGPLTAKMANLA
VNDAYTLGEILNHRSKTEIKSQDELLHEWEAVQRPKFEVTKLRTLRHLQLYSPTWRGFSI
FLWRVFPGIMSNYFGSIFAYDYSIYSKNELRNPTEKPIVLSCHGIVGMTDADPLTAFLRQ
WVLLTIIFVSSIMFPIICLMMIF
>CAMPEP_0193832564_Pteridomonas_danica_PT
MEVDPAVLVGLVAAVIIAFLFMQPAPQKKGAEKKYPIIMGFATGNPAYKCSQKRAADIAE
KAPAVKEVRPLIQRIYGNGKISNRYMAVPDFTPEQAKPGDPLFFPPTDDGTDYYKVPVQK
RLDKFREKAVPLVKEVCKRAIADSGIPIEDIGKLVVVSSTGFIGPGLDCHIIQELGLNRD
CDRSLIGFMGCAAAVNGFRVGMDYVRSHEKAALVCCVELSSVHTTFDDNVNDAILHAIFG
DGCAAAVLGGRTAKTAPKGAFAIIDDHAWLMEGTEDGITLSINDTGISCKLSKYLPQYIA
KNMKGFVDVFLAKHDLGMDDMDFWAVHPGGRRIIEEAQNGLGLTEEQCKYSWKVLNDYGN
MLSPSVMFVLELILNDHNEALNKGEEGFKQGMAFSFSPGVGAEGLFLKVL
>CAMPEP_0199160726_Vaucheria_litorea_CCMP2940
MEYNVNENIIFIALAMSLVFISASGYYVLNKHKFEKVYPVIIGMATGSPPFKCLQKQALA
IAQKAPGCASMRPVLERIYGNSKIASRYFAIPDFTPSKASKENTLFYPEDNSFEVPVNVR
LEKFKEVAIPLVCDVAMQAIKEAHINPQDIKKLVVVSSTGFIGPGLDCEIIKRLEMSRNV
DRSLIGFMGCAAAMNGFRIANDYVKANPSELALMLCVEISSVHTTFDDNINDAILHAIFG
DGCAACVIAGQTASSAPKGTLAIVDDHAELMEGTEDGITLAINPNGITCTLSKFLPKYIA
KNMAGFVDPWLKRHGLNRNSVDFWAVHPGGRRIIEEAQIGLDLTDEQCADSWAVLEEYGN
MLSPSVMFVLSRVFARHREALEKGKPGYNLGLAFSFSPGVGAEGIMLRRIS
>CAMPEP_0199385196_Fragilariopsis_kerguelensis_L2_C3
XLYRNKKILLSVVKMCQGATARTNDRSEITNSALHDSKAVFILSTGAAYGNHYTTEQVLA
ALIRQQKAQGNDDFDVEFASRVLNKCGFERHSIALELNDVFRRFTRSEYLQHRSTNLVAL
AERAGKMALDRWGGNPRAITHLFWGTMTGAMHSPTIDIELTRRLGLNPDVERTNIEGMGC
LTGFRLVNLARQVVQGNPEARALVVAADLRSALGNSLPPKPTREDIVSISLFRDAASSVV
VGASIRTEESPCYEIVTGASRIVDGTSHLVDYYEADDGSIRLHLGRKLPESVGKAEPDFV
ASILQKADYELKKSKCSLPSLQDIDILCHTEGPRVLIEVAKSLGVSKQKMFSSWEVMTQH
GNLSGASNLAILDHHNQMKAQNISEWALCLSMGPGVCLEGILLRDVRRALSRSNRDLKSA
RPTSYLANHLSYNCNIGIGNQDSRKVIHIVGGGIAGLTLAAALDPQHYIVQVFEASPEVR
EQGYGLAIWPSTMRVLRDMMGIVGLDLKQSNSMTVRSINQKLDIQANVKDKGFMQRSSLL
RSIKHKVEDIHPGCIHTGHKCLRVKLEEDRASATFETDNSKNPIVSHSCDLLVGADGVNS
TVRRYVALEKNSKLYGHMTAYRFLIPCPSKELLRETHDKWNMSVGVSIHSPCYHVTNSGS
ALNVVVLEYDGKQPSNPRRPSFEELRDVAQRSKLSFVVNLIENEEISDLMCYSTFHIDCE
PWYQPNAVILGDAAHAYGPLTAKMANLAINDAHCLAIMLNHRLSRGVSQEQILQEWQMVQ
RPKFDVTRIRTLRHLQLYSPKLRFIIRIFWKYAPNFTLKYFGSIFAYDYKVFGQNEMMVD
RSNSKTQCMGVVGIDYADPIAAYLKRCAW
>CAMPEP_0199577172_Symbiodinium_sp_C1
MSDIVVSVDALGTVVPPFKVPQTHALAFAQANTAQDNVSPLLPRIYKNSMIENRFMSIPD
FTPDSPADAKPFFSTAAGEDGNFAVPVEDRFAKFKEIAEQMVIDAATKAMAQSGTEPNDF
KRIIIASSTGFLAPGLETILVEKLGFSRDAHMSFLGFMGCAASVSGIRAATEFCRSEPGE
KALVLAIDLASPHASFGGGINEAVLHAIFADGAAAIVLTGVKRSEVKAGQVTIDGHFSRL
FEGTLDGILLKIHTRGVTCVLSKFLPNYIKQGLAPVLMGYLKSRGLDREDVDHWIVHPGG
TRIVEACQASLDLPESELRHSWDVLREHGNMLGPCVMFVLEKFMADAAAARMRGDTNNTT
GLCFSFAPGVRVEGILLEFHGHDAEAVAAPQTAAPRAASGAVDSAPSGASTPVPASVWPS
FVPSVALAAYFAASTKLDRVDSVSAGLAVASVAGLSLLTRVAMAASPSAPRKSESSTAPW
VAAGLAAAVIAASYAAGAARK
>CAMPEP_0199681336_Pelagomonas_calceolata_CCMP1756
XSHRRSSSSFLRVGGTMDTMETIEVASGLSIELKLCVAAIVVLATMLVLTMAAPKKEQKL
IPTIMGMATGNPPYRASQEQALQVAESCPECTSIKPVLARIYGNSRIDYRYMAVPDFTPE
QRLEGDDNFFDDDLNFRMPVEKRLDKFREVAVPLVTDVCARALKDAGVQASEIGKLVVVS
STGFLGPGLDCSLIKTLGLERSVDRSLIGFMGCAAAMNGFRVANDYAASHPGKLALMVCV
EISSVHTTFDDNVNDAILHAIFADGCAAAVISGEKPGSAKAKGKFGIVDTHGWLMEGTED
GITLSINENGISCILSKYLPQYIAKNMGGYVESFLGMHNLQKSDMDFWAIHPGGRRIIEE
AQNGLGLSEEQAKYSWNVLSNYGNMLSPSVMFVLELILNDHKKALAKGERGLKQGIAFSF
SPGVGAEGVLIKVM
>CAMPEP_0199953780_Durinskia_baltica_CSIRO_CS_38
AVIKTLGLSEDIQKAELNFNGCFCGATCLRVARDIIRAGEANAVLIVACEVATTHYDWNQ
TDTEKMIAQSLFADGAASIIVAKEGVWRYTQSGSSIVPNSGHLLGLRPPMEEGETIYSMT
LSKLVSPSLYAYFSKGHGKDILKKLYNPRQAKPALAIHPGGPRILEAVGDVFFELGWPED
ALQGSFDTFGQFGNLGSAAMLFVLANRLSQNDITEDKLITMAFGPGVTVEYAVLEHASLP
PKQRKPLTAAGPPKQTLLQQVEERVDAVKTTAASGTGSDQNIL
>CAMPEP_0199957422_Durinskia_baltica_CSIRO_CS_38
MTVRETIIEALEKWAKSQPDKLAWQFHNDKLEIEDTYSFKELENATNALSSHLLDNCGLK
TGDTVLLVFVPGLAFTASLIACFKAGLVGVPVYPPDPTRMGKELHHFTTIQQDCGAKFAL
THATYAFAKTIGDVKGFFSFGKKECKWPSLNWIQVDSILASGKVTDSVPRHNPQSELAFL
QYTSGSTSAPKGVMVSAQNLASNIHFMAHHCCFDNNTVTVSWLPQYHDMGLIGTYLKSVY
IGGSGYYMSPIGFLKDPLSWIRLTARTRCTYTVGPNFAFGLVVRKLKEAKPSVRAEILAL
DLSAVKTLVNAAEPIDPKVLQEFMATFKPMGFDPTSINPGYGLAENTLNASSLGNGLLLV
DKTALEAKEVVVVKQLELRQSFDLIDGTVALVSCGRTNQEGVSWAIVDPDTCERCPPNRI
GELWLTGDSKALGYYNRPEVSQETFYARIKGKGEARVDYLRTGDSGFIFQNELYFCGRIK
DIIIVNGLNYYPQDMERTAENCHDAIRPGCSAAFALKQESDLSECAVLVAELKPGVPESK
YEEIVEKIISSVSMEQGLYLAGVALLKTKSIPKTTSGKISRASCKNAFLARQLKVVHQWD
DLDEATKSGTSAPTKPKRTAGSSSSSSSSSSSVPPMSLSQVKSKISAMVCELGNLKEIAT
DAVLLDAGLTSTATTELSGRLSKEFGVKIRPTIVFTSPTIDDVSARVVELMEINRAGSSS
SSAAMDATDVEEEEEEEPFVRPEAFIAGWGIATPFPLSAETYLEIDRREREKLGQSEQII
QQMAQLVKASRIKTKHSCHPFFLPKGKKPSDYPDAVGTMKEDIFTDYKSNPPLTKRMQCY
QDTAVKMCVSAAEKAVKNWGKDKSTITHILTTCTSGWTEPGIGCSVIKSLGLSEDIQKAE
LNFNGCFCGATCLRVARDIIRAGDANAVLIVACEVATTHYDWNRTETEIMIAQSLFADGA
ASIVVAKEGVWKFSQTGSSIVPNSGHLLGLRPPMHEDETMYMMTLSKFVSPSLYAYFSKG
HGKDILKKLYNPREAKPALAIHPGGPRILEAVGDVFFELGWQEDALQASYDTFGQFGNLG
SAAMLFVLASRLSKNDIKEDKLITMAFGPGVTVEYAQLERATEANSNAAMRAAALGTSIA
YEKAQMKAVSKKTRSNNNANNSAGVSNTVLLFLMLQTIGVLLFGAYCLQQTGFFAEQK
>CAMPEP_0200220148_Heterosigma_akashiwo_NB
ILFVALSVPSLCELFISPQHFLKMIFAMDTLGSIVAAVLIGAAMFVLVGLKSKKSSQSKR
YPVIIGMATGNPAYKVTQEEACKIACSVPALPKDRIPVVERIYGNTRINSRYFCIPDFTP
EKALPGDALFFDEDRMFRKPVEQRLDKFREKAVPLVTEVCRNAINQAGVAIDDIHKLVVV
SSTGFLGPGLDCELIKSLGLSRGVDRSLIGFMGCAAAMNGFRVCNDYVKANPGKLALLCC
VELSSPHTTFNNDTNDSILHAIFGDGAAAAVISGETKETAAPGALAIVDDHAWLMEGTED
GITLSINENGISCTLSKYLPQYIAKNMAGYVDSFLNKHGIKRSEIDFWSVHPGGRRIIEE
AQNGLSLSEEQCADSWAVLGEYGNMLSPSVMFVLSRVFKRHQAMIRRGETGYKQGLAFSF
SPGVGAEGILLKQF
>CAMPEP_0200762072_Karlodinium_micrum_CCMP2283
MVVAEWLSILRAAPKGGVATLELGKSPVTKDDQKNLCSFLRYVRSCRAMVVAEVAAGASQ
LSVVDLIACLCTDVTTASDSQDTCKVEAFDSSGEIEDDIVRSMWLDAVSESSLEEIPYPK
QVGDLRQVHLVSSEADVNAMRCNSNCMMSEFLLGFRRAGGIRLHAMDKGGFNYYWVTKAI
MLEANARERRHGIEAKDSNASLSTCASEQDAIAEMLIERRRARMLRAQKSALCKPISTSF
DEERGFLTLTLHAEVLDMPIAEIFAQLSVWCKDKRVQRVHILLPGATAESLGRLIPKEVA
SGTTIAFKWYRKWDNLLSQFARLAPVHCEIRGPTAPALIELFFSSAVRIWSWDGADVGFQ
SSGFLPGPGFFAAHKGLGRAALRRLLLQGFSPTEALKLGVISSCNGGQGNSLALRPMQDP
LATSPILTLLQNRHLWTTPTSSQGEQREVLANLVGISLTLPGKQHEMTQMEVCERLGLKG
TNLQSIFEAEHIQTRTLAQLREQGYGYHTKEEITNGTEKTPPGQGALTQKHLRWARAMLC
DAVRAACQDAGQLVSAVRYISISSSSGYLLPGLTAYVVNDLQLSPSTVRCDIIGMGCHAG
LNSLQAATNWAALHPGKLAISCGVEVLSAHFMWNDQLALDKDDANRLNHALCNSLFSDGC
FAVALVRPTSSLAPPCYATLHEFASRTVTDAMHTMTYQWSDVASQFWFYLSEEAPYAVGG
ALKQFLHEQQDEGVPMESILHYVVHTGGQTVIDAVAAAISLDDAELMATKSALKKFGNNS
SASFMFAFGEFLELAPRPVEEGDLGAFITMGPGAGFEFCLWSAGARSSTEKQKGIERSIL
RRVADPPWDAGIIGNIKSSNVCLDPITNKKLACAYPDTSKAFRQESVCP
>CAMPEP_0201048708_Thalassiosira_miniscula_CCMP1093
MSVSPSTPPSPPPSSYIYSTGAAFGNHYTTEEVLQALIRQQTAQHNTKDDNVDRDSPSTL
ESLASQLKTTSNSNEDSAGKNKSGSNDTNNTFDIEFASRVLAKCGFDYHSFVLPLSDLFR
RFTREEYLAHRRKHLLGLAERAGKEALERWGGRLDEITHLFWGTMTGAMDSPTIDIQLAK
NLGLSLDVERTNIEGMGCLTGFRLLNLARQVALGDPEARILVVAGDLRSALGNCMPSNPT
KADIVAVSLFRDGASAAVVGGYSGNNPSPTASPNSTRPRYEIVTGLSRIIEGTSHLVDYY
ETNEGAIRLNLDKRLPENVGKVEPDFVSTLLAKGRKVLRNRKHLDENLPTMSNLKDMDIL
CHTGGPRILKEVANSLGVDSKQNLYSSWEVMKNNGNLSGASNLSVLNHHSMLSQLNSEKG
GGGGDATTNPTMRHRTSEWAVCISMGPGVCLEGVLLRDVGYKAAANLPMFRSLEEVSNSI
VDAVTTRDARNAGMDTRKVVHIVGGGIAGLTLAAALNPEQYKIRIFEASDQIQEKGYGLA
IWPSTMKILRDKLGITELDLRTSKSMAINRKSLKQKLEIRPPREIPDKGFMKRSSLLRRL
LSRVEEVHPGCISTDHKCLRVRFGSNEVAATYESNGSTVTYACDLLVGADGVNSVVRKYV
SLDLDSRVYGHMTAYRFLVPFPSDELLKQTERTWNMSISDSIHSPCYHISNDNSALNIVV
LEYDGKAPSQPRAASMAELRDVVKRSNMQFIMNILDTETIDDLMCYSTFHVDSKPWHQPQ
AVIIGDAAHAYGPLTAKMANLAINDAHALGTILNVQKGGDLSQGLCEWELAQRPKFEVTR
IRTLRHLQLYSPKMRNLSGFLWKHLPNMSARYFGSIFAYDYEIYSQTSEVMDSKVSATCR
GILGVKDADPLSALLKMW
