# Supplementary material for: In Silico Identification of Type III PKS Chalcone and Stilbene Synthase Homologs in Marine Photosynthetic Organisms
Source: Biology (Basel). 2020 May 22;9(5):110. doi: 10.3390/biology9050110 (PMC7284882; doi:10.3390/biology9050110)
Supplement: Supplementary file 1 [file biology-09-00110-s001.zip › Supplementary/File S2.fasta]

>CAA00091.1_stilbene_synthase_Arachis_hypogaea
VLAIGTANPFQRICERTQIKNRDAREDEVP-RVGKEAATKAIKEWGSKITHLIFCTTSGP
GVDYELIVLL-GLDPSVKRYMMYHQGCFAGGTVLRLAKDLAENNKDARVLIVCSENTAVT
DMDSLVGQALFADGAAAIIIGSDPIVSTDQQLVREVG-LTFYLNKSV-PDIISQNINGAL
SKAFDIAHLGGRAILDQVEVNL-KPEKMKATRDVLSNYGNMSSACVFFIMDLMFGFGPGL
TIETVVLRS
>CAA87012.1_stilbene_synthase_Pinus_strobus
ILAIGTANPFKRICERSAIKKRDTRQAEVP-RLGKEAAEKAIEEWGSRITHLIFCTTTTP
GADFEVAKLL-GLHPSVKRVGVFQHGCFAGGTVLRLAKDLAENNRGARVLVVCSENTAVT
HLDGLVGLALFGDGASALIVGADPIVWTAQTVVREVG-LTFQLKGAV-PDLISTNIEKCL
VEAFSIAHPGGHAILDQVELNL-DPTKLRATRHVMSEYGNMSSACVHFILDETFGFGPGL
TVETVVLKS
>AAF00586.1_stilbene_synthase_Vitis_riparia
ILAIGTATPFNRICDKSMIKKRNIRQEEVP-KLGKEAALKALKEWGSKITHLVFCTTSGP
GADYKLANLL-GLEPSVRRVMLYHQGCYAGGTVLRTAKDLAENNAGARVLVVCSEITVVD
ALDSLVGQALFGDGSAAVIVGSDPLVSAAQTFIREVG-LTFHLWPNV-PTLISENVEKCL
TQAFDIAHPGGPAILDAVELNL-DKKKLEATRHVLSEYGNMSSACVLFILDEMFGFGPGL
TIETVVLHS
>AAB62876.1_chalcone_synthase_Bromheadia_finlaysoniana
VLAIGTSTPFKRMCDKSMIKKRDARQDEVP-KLAKEAAARAIKEWGSRITHLIFCTTSGP
GADYQLTRLL-GLRPSVNRFMLYQQGCFAGGTVLRLAKDLAENNAGARVLVVCSEITAVS
HLDSLVGQALFGDGAAAIIVGSDPLVSASQTILREIG-LTFHLLKDV-PGLISKNIQKCL
LDAFKIAHPGGPAILDQVELGL-KAEKLAASRNVLAEYGNMSSACVLFILDEMFGFGPGL
TVETIVLRS
>CAA71904.1_chalcone_synthase_Betula_pendula
VLAIGTATPFKRMCDKSMIKKRDARQTEVP-KLGKEAATKAIKEWGSKITHLVFCTTSGP
GADYQLTKLL-GLRPSVKRLMMYQQGCFAGGTVLRLAKDLAENNKGARVLVVCSEITAVT
HLDSLVGQALFGDGAAAVIVGADPLISAAQTILREVG-LTFHLLKDV-PGIISKNIEKSL
AEAFAIAHPGGPAILDQVELGL-KEEKLRATRHVLSEYGNMSSACVLFILDEMFGFGPGL
TVETVVLHS
>AAB54075.1_naringenin-chalcone_synthase_Chrysosplenium_americanum
ILAIGTATPFQRMCDKSMIKKRDARQDEIR-KLGKEAAVKAIKEWGSKITHLVFCTTSGP
GADYQLTKLL-GLRPSVKRLMMYQQGCFPGGTVLRLAKDLAENNRGARVLVVCSEITAVT
HLDSLVGQALFGDGAAALIVGADPLVSAAQTILREVG-LTFHLLKDV-PGLISKNIEKSL
IEAFKIAHPGGPAILDQVELAPGRRANSRATRHILSEYGNMSSACVLFILDEMFGFGPGL
TVETVVLHS
>CAA91930.1_chalcone_synthase_Callistephus_chinensis
ILAIGTATPFKRMCDKSMIRKRDARQDEVP-KLGKEAATKAIKEWGSKITHLIFCTTSGP
GADYQLTKLL-GLRPSVKRFMMYQQGCFAGGTVLRLAKDLAENNKGARVLVVCSEITAVT
HLDSLVGQALFGDGAAAVIVGADPMISAAQTILREVG-LTFHLLKDV-PGLISKNIEKAL
TQAFSIAHPGGPAILDQVELGL-KEEKMRATRHVLSEYGNMSSACVLFIIDEMFGFGPGL
TVETVVLHS
>P24826.1_Chalcone_synthase_1_Glycine_max
VMAIGTATPFKRMCDKSMIKKRDARQDEVP-KLGKEAATKAIKEWGSKITHLIFCTTSGP
GADYQLTKLL-GLRPSVKRYMMYQQGCFAGGTVLRLAKDLAENNKGARVLVVCSEITAVT
HLDSLVGQALFGDGAAAVIVGSDPLVWTAQTILREVG-LTFHLLKDV-PGLISKNIEKAL
VEAFQIAHPGGPAILDQVELGL-KPEKMEATRHVLSEYGNMSSACVLFILDQMFGFGPGL
TVETVVLRS
>BAA21788.1_chalcone_synthase_Ipomoea_nil
IMAIGTSTPFKRMCEKSMIKKRDARQDEVP-KLGKEAAQKAIKEWGSKITHLVFCTTSGP
GADYQLTKLL-GLQPSVKRFMMYQQGCFAGGTVIRLAKDLAENNKGARVLVVCSEITAVA
HLDSLVGQALFGDGAAALIIGSDPLVSAAQTILREVG-LTFHLLKDV-PGLISKHIEKSL
NEAFQIAHPGGPAILDQVELEL-KPEKLRATRHVLSEYGNMSSACVLFILDEMFGFGPGL
TVETVVLHS
>CAA64452.1_naringenin-chalcone_synthase_Juglans_nigra_x_Juglans_regia
VMAIGTATPFKRMCEKSMIKKRDARQDEVP-KLGKEAATKAIKEWGSKITHLVFCTTSGP
GADYQLTKLL-GLRPSVKRLMMYQQGCFAGGTVLRLAKDLAENNKGARVLVVCSEITAVT
HLDSLVGQALFGDGAAALIVGADPLVSAAQTILREVG-LTFHLLKDV-PGLISKNIEKSL
VEAFQIAHPGGPAILDQVELEL-KPEKLRATRHVLSEYGNMSSACVLFILDEMFGFGPGL
TVETVVLHS
>BAA19186.2_chalcone_synthase_Oryza_sativa_Japonica_Group
VLAIGTATPFKRMCDKSQIRKRDARQDEVP-KLGKAAAQKAIKEWGSRITHLVFCTTSGP
GADYQLAKML-GLRPNVNRLMMYQQGCFAGGTVLRVAKDLAENNRGARVLAVCSEITAVS
HLDSMVGQALFGDGAAAVIVGSDPMVSASQTILREVG-LTFHLLKDV-PGLISKNIERAL
GDAFTVAHPGGPAILDQVEVGL-DKERMRATRHVLSEYGNMSSACVLFILDEMFGFGPGL
TVETVVLHS
>BAA19656.1_chalcone_synthase_Perilla_frutescens
VMAIGTATPFKRMCEKSMIRKRDARQDEVP-KLGKEAAQKAIKEWGSKITHLVFCTTSGP
GADYQLTKLL-GLRPSVKRFMMYQQGCFAGGTVLRMAKDLAENNAGARVLVVCSEITAVS
HLDSLVGQALFGDGAAAVIVGSDPLVSAAQTILREVG-LTFHLLKDV-PGLISKNIEKSL
KEAFGIAHPGGPAILDQVELGL-KPEKLRSTRHVLGEYGNMSSACVLFILDEMFGFGPGL
TVETVVLHS
>CAA06077.1_chalcone_synthase_Pinus_strobus
ILAIGTATPFRRMCDKSGIKKRDARQDEVP-RLGKEAAAKAIKEWGSKITHVIFCTTSGP
GADYQMTKLL-GLRPSVKRVMMYQQGCFAGGTVLRVAKDLAENNRGARVLVVCSEITAVT
HLDSMVGQALFGDGARALIVGADPMLWTAQTILREVG-LTFHLLKDV-PGLISKNIEKSL
VEAFQIAHPGGPAILDQVELNL-DPKKLRATRQVLSEYGNMSSACVHFILDEMFGFGPGL
TVETVVLKS
>CAA43166.1_chalcone_synthase_Pinus_sylvestris
ILAIGTATPFRRMCDKSAIKKRDARQDEVP-RLGKEAAAKAIKEWGSKITHVIFCTTSGP
GADYQLTKLL-GLRPSVKRVMMYQQGCFAGGTVLRVAKDLAENNRGARVLVVCSEITAVT
HLDSMVGQALFGDGAAALIVGADPLMWTAQTILREVG-LTFHLLKDV-PGLISKNIEKSL
VEAFQIAHPGGPAILDQVELNL-DPKKLSATRQVLSDYGNMSSACVHFILDEMFGFGPGL
TVETVVLKS
>AAB87072.1_chalcone_synthase_Raphanus_sativus
ILAIGTANPFKRMCDKSTIRKRDARQDEVP-KLGKEAAVKAIKEWGSKITHVVFCTTSGP
GADYQLTKLL-GLRPSVKRLMMYQQGCFAGGTVLRLAKDLAENNRGARVLVVCSEITAVT
HLDSLVGQALFSDGAAALIVGSDPMVSAAQTILREVG-ITFHLLKDV-PGLISKNIEKSL
DEAFKIAHPGGPAILDDVELGL-KAEKMRATRHVLSEYGNMSSACVLFILDEMFGFGPGL
TVETVVLHS
>BAA23373.1_chalcone_synthase_Scutellaria_baicalensis
VLAIGTANPFDRMCEKSCIKKRDARQDEIP-KLGKEAAQKAIKEWGSKITHVIFCTTSGP
GADYQITKLL-GLRPSVKRFMMYQQGCFAGGTVLRMAKDLAENNAGARVLVVCSEITAIT
HLDSLVGQALFGDGAAAVIVGSDPLVSAAQTILREVG-LTFHLLKDV-PGLISKNIEKSL
KEAFAIVHPGGPAILDQVELGL-KPEIMVPTRHVLSEYGNMSSACVLFVMDEMFGFGPGL
TVETVVLHS
>AAB67734.1_chalcone_synthase_1a_Solanum_tuberosum
ILAIGTSTPFKRMCDKSMIKKRDARQDEVP-KLGKEAAQKAIKEWGSKITHLVFCTTSGP
GCDYQLAKLL-GLRPSVKRLMMYQQGCFVGGTVLRLAKDLAENNKGARVLVVCSEITAVS
HLDSLVGQALFGDGAAAIIMGSDPLVSAAQTLVREVG-LTFHLLKDV-PGLISKNIEKSL
LEAFQIAHPGGPAILDQVELGL-KQEKLRATREVLSNYGNMSSACVLFILDEMFGFGPGL
TVETVVLHS
>BAA31259.1_chalcone_synthase_Vitis_vinifera
VLAIGTATPFKRMCEKSMINKRDARQDEVP-KLGKEAAVKAIKEWGSKITHLVFCTTSGP
GADYQLTKLL-GLKPSVKRLMMYQQGCFAGGTVLRLAKDLAENNAGSRVLVVCSEITAVT
HLDSLVGQALFGDGAAAVIIGADPLVSAAQTILREVG-LTFHLLKDV-PGLISKNIEKSL
VEAFTIAHPGGPAILDQVELGL-KEEKLRATRHVLSEYGNMSSACVLFILDEMFGFGPGL
TVETVVLHS
>BAA87922.1_chalcone_synthase_Psilotum_nudum
ILAIGTANPFRRMCEKSGIKKRDIRQDEVP-KLGKEAAVKAIKEWGTKITHLVFCTTSGP
GADWTLAKLL-GLRSNVKRIMLYQQGCFGGGTALRVAKDLAENSKGARVLVVCSEITAVT
HLDSLVGQALFSDGAAALIVGSDPMHWTGSNILREVG-LTFHLLKDV-PGLISKNIRNIL
KEAFEIAHPGGPAILDQIELQL-RPEKLAASRAVLADYGNMSSACVHFILDYIFGFGPGL
TVETVILRS
>BAA87925.1_stilbene_synthase_Psilotum_nudum
ELAIGTANPFQRMCNSLESKKVDVRQGASA-KLAKEASLKALREWGSKITHLVFCTTAPP
GVDAALIQSL-GLNPSVKRVLLYMQGCFAGGTVLRHAKDLAENNRGARVLVVCSETTAVN
HLDNLVGQALFADGASALIVGSDPIRWAGSYLIKEVG-LEFHLTRDV-SGLVSKNIVTIL
NEAFEIPHPGGPAILDVIQLKL-QPEKLQASRHVLAEFGNMSSATVHFSLDQMLGLGPGM
TVESILLKS
>P28343.2_Stilbene_synthase_1_Vitis_vinifera
ILAIGTATPFNRICDKSMIKKRNIRQEEVP-RLGRDAALKALKEWGSKITHLVFCTTSGP
GADYKLANLL-GLETSVRRVMLYHQGCYAGGTVLRTAKDLAENNAGARVLVVCSEITVVD
ALDSLVGQALFGDGSSAVIVGSDPLVSAAQTFIREVG-LTFHLWPNV-PTLISENIEKCL
TQAFDIAHPGGPAILDAVELNL-EKKKLEATRHVLSEYGNMSSACVLFILDEMFGFGPGL
TIETVVLHS
>CAMPEP_0186698200_Aureococcus_anophagefferens_CCMP1850
IMGMATGNPLARIYGNSRIDYREKRLDKSV-PLVTKVCKDAMADAGEQIGKLVVVSSTGP
GLDAELIKTL-GLWRGVDRSLIGFMGCAAAMNGFRVANDFAMSHPGKMALMVCVEISSVD
NVNDAILHAIFADGCAAAVISGEKIVDTHGWLMNENG-ISCILSKYL-PQYIAKNMAGYV
DSFLGAIHPGGRRIIEEAQLGL-SEEQAKYSWTVLSQYGNMLSPSVMFVLELIFSFSPGV
GAEGILINV
>CAMPEP_0186710314_Aureoumbra_lagunensis_CCMP1510
ILGMATGNPLARIYGNSRIDYREKRLDKAI-PLVTRVCKAALEDAKELIGKLVVVSSTGP
GLDCELIKTL-GLSRSVDRSLIGFMGCAAAMNGFRVANDYAVANPGKLALMCCVEISSVD
NVNDAILHAIFADGCAAAVISGEKIIDTHACLMNENG-ISCILSKYL-PQYIAKNMGGYV
ESFLAAIHPGGRRIIEEAQLGL-SEEQAKYSWTVLSQYGNMLSPSVMFVLELIFSFSPGV
GAEGVLIKV
>CAMPEP_0187145730_Chattonella_subsalsa_CCMP2191
----------------------EKRLDKAV-PLVTDVCRNAIQQAGDEIAKLVVVSSTGP
GLDCELIKSL-GLSRGVDRSLIGFMGCAAAMNGFRVCNDYVKANPGKYALLCCVELSSPD
NTNDSILHAIFGDGCAAAVLNGQTIVDDHAWLMNENG-ISCTLSKYL-PQYIAKNMAGYV
DGFLNSVHPGGRRIIEEAQLGL-SEEQTADSWAVLGEYGNMLSPSVMFVLSRVFSFSPGV
GAEGILLKQ
>CAMPEP_0187163494_Chattonella_subsalsa_CCMP2191
IIGMATGNPLARMYGNSRIGSREKRLEQAI-PLVTDVCRRAIADAGDEITKLVVVSSTGP
GLDCELIKSL-GLSRGVDRSLIGFMGCAAAMNGFRIANDYVKVNPGKKALLCCVELSSPD
ETNDAILHAIFGDGCAAAVLSGETIVDDHAWLMNENG-ISCTLSKYL-PQYIAKNMAGYV
DGFLNAVHPGGRRIIEEAQLGL-SEEQTADSWAVLKEYGNMLSPSVMFVLSRIFSFSPGV
GAEGILLKQ
>CAMPEP_0187154822_Chattonella_subsalsa_CCMP2191
IVGMATGNPVSRIYDNTRIDSREKRLDKAV-PLVTKVCREAIQQAGDEIAKLVVVSSTGP
GLDCELIKSL-GLSRGVDRSLIGFMGCAAAMNGFRVCNDYVKANPGKYALLCCVELSSPN
DVNDSILHAIFGDGCAAAVLNGQTIVDDHAWLMNENG-ISCTLSKYL-PQYIAKNMAGYV
DGFLNSVHPGGRRIIEEAQLGL-SEEQTADSWAVLSEYGNMLSPSVMFVLSRVFSFSPGV
GAEGILLKQ
>CAMPEP_0188117796_Fragilariopsis_kerguelensis_L26_C5
ILSTGAAYGASRVLNKCGFERHSEYLQNLV-ALAERAGKMALDRWGRAITHLFWGTMTGP
TIDIELTRRL-GLNPDVERTNIEGMGCLTGFRLVNLARQVVQGNPEARALVVAADLRSAP
TREDIVSISLFRDAASSVVVGASIIVTGASRIVADDGSIRLHLGRKL-PESVGKAEPDFV
ASILQLCHTGGPRVLIEVALGV-SKQKMFSSWEVMTQHGNLSGASNLAILDHHLSMGPGV
CLEGILLRD
>CAMPEP_0188594016_Heterosigma_akashiwo_CCMP2393
IIGMATGNPVERIYGNTRINSREQRLDKAV-PLVTEVCRNAINQAGDDIHKLVVVSSTGP
GLDCELIKSL-GLSRGVDRSLIGFMGCAAAMNGFRVCNDYVKANPGKLALLCCVELSSPN
DTNDSILHAIFGDGAAAAVISGETIVDDHAWLMNENG-ISCTLSKYL-PQYIAKNMAGYV
DSFLNSVHPGGRRIIEEAQLSL-SEEQCADSWAVLGEYGNMLSPSVMFVLSRVFSFSPGV
GAEGILLKQ
>CAMPEP_0188565858_Heterosigma_akashiwo_CCMP2393
IIGMATGNPVERIYGNTRINSREQRLDKAV-PLVTEVCRNAINQAGDDIHKLVVVSSTGP
GLDCELIKSL-GLSRGVDRSLIGFMGCAAAMNGFRVCNDYVKANPGKLALLCCVELSSPN
DTNDSILHAIFGDGAAAAVISGETIVDDHAWLMNENG-ISCTLSKYL-PQYIAKNMAGYV
DSFLNSVHPGGRRIIEEAQLSL-SEEQCADSWAVLGEYGNMLSPSVMFVLSRVFSFSPGV
GAEGILLKQ
>CAMPEP_0188600128_Heterosigma_akashiwo_CCMP3107
IIGMATGNPVERIYGNTRINSREQRLDKAV-PLVTEVCRNAINQAGDDIHKLVVVSSTGP
GLDCELIKSL-GLSRGVDRSLIGFMGCAAAMNGFRVCNDYVKANPGKLALLCCVELSSPN
DTNDSILHAIFGDGAAAAVISGETIVDDHAWLMNENG-ISCTLSKYL-PQYIAKNMAGYV
DSFLNSVHPGGRRIIEEAQLSL-SEEQCADSWAVLGEYGNMLSPSVMFVLSRVFSFSPGV
GAEGILLKQ
>CAMPEP_0188641104_Heterosigma_akashiwo_CCMP452
IIGMATGNPVERIYGNTRINSREQRLDKAV-PLVTEVCRNAINQAGDDIHKLVVVSSTGP
GLDCELIKSL-GLSRGVDRSLIGFMGCAAAMNGFRVCNDYVKANPGKLALLCCVELSSPN
DTNDSILHAIFGDGAAAAVISGETIVDDHAWLMNENG-ISCTLSKYL-PQYIAKNMAGYV
DSFLNSVHPGGRRIIEEAQLSL-SEEQCADSWAVLGEYGNMLSPSVMFVLSRVFSFSPGV
GAEGILLKQ
>CAMPEP_0189923024_Kryptoperidinium_foliaceum_CCMP1326
IAGWGIATPMATLVKSSRIKNRRVREATAV-KMCVSAAEKAVKNWGSTITHILTTCTSGP
GIGCAVIKTL-GLSEDIQKAELNFNGCFCGATCLRVARDIIRAGEANAVLIVACEVATTT
DTEKMIAQSLFADGAASIIVAKEGYTQSGSSIVEGETIYSMTLSKLVSPSLYAYFSKGHG
KDILKAIHPGGPRILEAVGLGW-PEDALQGSFDTFGQFGNLGSAAMLFVLANRMAFGPGV
TVEYAVLEH
>CAMPEP_0190290982_Ochromonas_sp_CCMP1393
IASWGIATPMATFVKSSRIHNRITRMGTAV-KMCVAAAEKAVKNWGSEITHVLTTCTSGP
GIGCAVIKTL-GLSEDIQKAELNFNGCFCGATCLRLANDIIKSGSGKAVLLVACEVSTST
DTEL--------------------------------------------------------
------------------------------------------------------------
---------
>CAMPEP_0190274152_Ochromonas_sp_CCMP1393
MLGLATGVPLGKIYNNTLIANRQQRLDEAV-PLVTDVCRRAIADAGHEIHKLVVVSSTGP
SLDCELINAL-GLPRSTDRSLIGFMGCAAAMNGYRVAMDYVKANPGKLALMVCVEISSVD
SMNDAIIHAIFGDGCAACVMTAQPIVEEHGWLMNDDG-ISCTLSKHL-PKYIAQNMGSFV
DGLLKAIHPGGRRIIEEAQLNL-TSKQAADSWYVLEHYGNMLSPSVMFVLERIFSFSPGV
GAEGIMLKQ
>CAMPEP_0190409700_Oxyrrhis_marina_LB1974
LIGLSVVTPWRRTFCQDHIHSRKSLQSWAV-QLMAQAIPQACLDAGARVDHITTCTSTGP
GLTAYAVRSVPGLRNEVSRTDIVGMGCHAGLNCLQSACRWAEANPGKFAIACGVEVCSAQ
EMNHMVVNSLFGDGCFAVVVYKPAPHASAYCTFSQKGQFFFELSEEA-PYHVGWALNRFA
GQILGVVHTGGKTVVDAATLGC-DVRDLRHTAAALRKFGNQSSASFMFAFSELVTMGPGA
GFEFAMWQA
>CAMPEP_0190311956_Oxyrrhis_marina
IIGMATGNPVERIYGNTRINSREQRLDKAV-PLVTEVCRNAINQAGDDIHKLVVVSSTGP
GLDCELIKSL-GLSRGVDRSLIGFMGCAAAMNGFRVCNDYVKANPGKLALLCCVELSSPN
DTNDSILHAIFGDGAAAAVISGETIVDDHAWLMNENG-ISCTLSKYL-PQYIAKNMAGYV
DSFLNSVHPGGRRIIEEAQLSL-SEEQCADSWAVLGEYGNMLSPSVMFVLSRVFSFSPGV
GAEGILLKQ
>CAMPEP_0191268086_Prymnesium_parvum_Texoma1
ICGIGKASPMRAIYSAAHIQTRGQLVQWSK-RMSQDAVPMACAAAGEDIQFIVVCTTTGP
GLSAHIATHL-RLSPHIQRADIVGMGCHAGLNTMCTAAHWAEANPGCPALMLCVEVVSAP
DMAMALTNALFGDGCACAILMCPTMLYGFESMLDDYNKFSFTISPQV-PYLMGLKIPVML
KRLLDVVHSGGKKVLDCVMLGL-SKHAIRHSLSSLKAMGNMSSGSFLWAYDSLITMGPGA
GIECALWRA
>CAMPEP_0191406714_Pseudopedinella_elastica_CCMP716
ILGFATGNPIQRIYGNGKISHRQERLDKAV-PLVVDVCRRAAQDAGDEIGKLVVVSSTGP
GLDCHLIDEL-GLRRDVDRALIGFMGCAAAMNGFRVGMDYCRAKPGKLALVCCVELSSVD
NVNDAILHAIFGDGCAATILGA-RIIDDHAWLMNMYG-ISCTLSKYL-PQYIAKNMKGYV
ETFLGAVHPGGRRIIEEAQLGL-SEEQCKYSWQVLDQYGNMLSPSVMFVLDLIFSFSPGV
GAEGIFLKV
>CAMPEP_0193832564_Pteridomonas_danica_PT
IMGFATGNPIQRIYGNGKISNRQKRLDKAV-PLVKEVCKRAIADSGEDIGKLVVVSSTGP
GLDCHIIQEL-GLNRDCDRSLIGFMGCAAAVNGFRVGMDYVRSHE-KAALVCCVELSSVD
NVNDAILHAIFGDGCAAAVLGG-RIIDDHAWLMNDTG-ISCKLSKYL-PQYIAKNMKGFV
DVFLAAVHPGGRRIIEEAQLGL-TEEQCKYSWKVLNDYGNMLSPSVMFVLELIFSFSPGV
GAEGLFLKV
>CAMPEP_0191506194_Pyramimonas_parkeae_CCMP726
LLALSSTYPANVCYKGTQIDRRQLRPKDQLYTMLADAGEAALKEWGNTITHLITGSLTQP
GLDRVVAERL-QLPSSVQRLTIDHMGCLAGYRVLGLAAHIAAVSSNYRVLVVYGDVASYP
NKLDIMSVSLFSDGAAAAVVGTQPIHKVTSKLV--EGTVINVVSPRV-PIFIGKHSKTFV
DLILELCHPGGKTILDTVELDL-VREQTNSSWDILRAHGNMTGATNLQVADHF-------
---------
>CAMPEP_0191504474_Pyramimonas_parkeae_CCMP726
VLSMSSAWPAKSVYAGTQVEHRNVQTQVIF-EVFVAAAESALREWGSTITHLLCGSLSFP
GPECKLLERL-NLRRDVKLVFVGHMGCLAGYRTLALASQIAAVQESNRVLLVYGDVSVLP
SKLDLMSVSLFADGAAAAVIGCVPVHKAKSQIIRGDGTVENVVSPRV-PIFIGKGVKAFV
DRILELCHPGGKTILETIELQL-SRDQTMSSWAILKDHGNMSGATNLQVADHFMSFGPGL
GMEGLLLRI
>CAMPEP_0191477866_Pyramimonas_parkeae_CCMP726
VLSLASAWPAKAVYEGTMVDRRHAQRMVMF-DFFVAAAERALLEWGSKITHLLVGSLTFP
NCD--LAKRL-NLSTGVKRVHIDHMGCLAGFRTLGLASQIAVASPQHRVLMIYGDVSVLP
NKLDLVSVSLFADGAAAAVVGSSPVLDVKSQLMLGDGSVTNLVSPRV-PIFIGKGVKGFV
DRILELCHPGGKTILETVQLGI-SREQIQSSWDVLKLHGNMSGATNLQVADHYVSFGPGL
GMEGLLLHV
>CAMPEP_0193029984_Thalassiosira_weissflogii_CCMP1010
VFSTGAAFGASRVLDKCGFDFHEEYLKQLV-GLAEQACRTAIDRWGRDITHLFWGTMTGP
TIDVQLVKKL-GLNMDVERTSIEGMGCLTGFRLLNLARQVSLSDPKARILVVAADLRSAP
TREDIVSVSLFRDAASAAVVGGQSIVTGLSRIVTNEGAIRLFLHRDL-PENIGKSEPGFV
STLLELCHTGGPKVLREVALGLTSK-NLYSSWEVMKNNGNLSGASNLSVLNHHLSMGPGV
CLEGILIRD
>CAMPEP_0199385196_Fragilariopsis_kerguelensis_L2_C3
ILSTGAAYGASRVLNKCGFERHSEYLQNLV-ALAERAGKMALDRWGRAITHLFWGTMTGP
TIDIELTRRL-GLNPDVERTNIEGMGCLTGFRLVNLARQVVQGNPEARALVVAADLRSAP
TREDIVSISLFRDAASSVVVGASIIVTGASRIVADDGSIRLHLGRKL-PESVGKAEPDFV
ASILQLCHTEGPRVLIEVALGV-SKQKMFSSWEVMTQHGNLSGASNLAILDHHLSMGPGV
CLEGILLRD
>CAMPEP_0199681336_Pelagomonas_calceolata_CCMP1756
IMGMATGNPLARIYGNSRIDYREKRLDVAV-PLVTDVCARALKDAGSEIGKLVVVSSTGP
GLDCSLIKTL-GLERSVDRSLIGFMGCAAAMNGFRVANDYAASHPGKLALMVCVEISSVD
NVNDAILHAIFADGCAAAVISGEKIVDTHGWLMNENG-ISCILSKYL-PQYIAKNMGGYV
ESFLGAIHPGGRRIIEEAQLGL-SEEQAKYSWNVLSNYGNMLSPSVMFVLELIFSFSPGV
GAEGVLIKV
>CAMPEP_0199160726_Vaucheria_litorea_CCMP2940
IIGMATGSPLERIYGNSKIASRNVRLEVAI-PLVCDVAMQAIKEAHQDIKKLVVVSSTGP
GLDCEIIKRL-EMSRNVDRSLIGFMGCAAAMNGFRIANDYVKANPSELALMLCVEISSVD
NINDAILHAIFGDGCAACVIAG-QIVDDHAELMNPNG-ITCTLSKFL-PKYIAKNMAGFV
DPWLKAVHPGGRRIIEEAQLDL-TDEQCADSWAVLEEYGNMLSPSVMFVLSRVFSFSPGV
GAEGIMLRR
>CAMPEP_0199957422_Durinskia_baltica_CSIRO_CS_38
IAGWGIATPMAQLVKASRIKTKTKRMQTAV-KMCVSAAEKAVKNWGSTITHILTTCTSGP
GIGCSVIKSL-GLSEDIQKAELNFNGCFCGATCLRVARDIIRAGDANAVLIVACEVATTT
ETEIMIAQSLFADGAASIVVAKEGFSQTGSSIVEDETMYMMTLSKFVSPSLYAYFSKGHG
KDILKAIHPGGPRILEAVGLGW-QEDALQASYDTFGQFGNLGSAAMLFVLASRMAFGPGV
TVEYAQLER
>CAMPEP_0200220148_Heterosigma_akashiwo_NB
IIGMATGNPVERIYGNTRINSREQRLDKAV-PLVTEVCRNAINQAGDDIHKLVVVSSTGP
GLDCELIKSL-GLSRGVDRSLIGFMGCAAAMNGFRVCNDYVKANPGKLALLCCVELSSPN
DTNDSILHAIFGDGAAAAVISGETIVDDHAWLMNENG-ISCTLSKYL-PQYIAKNMAGYV
DSFLNSVHPGGRRIIEEAQLSL-SEEQCADSWAVLGEYGNMLSPSVMFVLSRVFSFSPGV
GAEGILLKQ
>CAMPEP_0199577172_Symbiodinium_sp_C1
VDALGTVVPLPRIYKNSMIENREDRFAIAE-QMVIDAATKAMAQSGNDFKRIIIASSTGP
GLETILVEKL-GFSRDAHMSFLGFMGCAASVSGIRAATEFCRSEPGEKALVLAIDLASPG
GINEAVLHAIFADGAAAIVLTGVKIDGHFSRLFHTRG-VTCVLSKFL-PNYIKQGLAPVL
MGYLKIVHPGGTRIVEACQLDL-PESELRHSWDVLREHGNMLGPCVMFVLEKFFSFAPGV
RVEGILLEF
>CAMPEP_0201048708_Thalassiosira_miniscula_CCMP1093
IYSTGAAFGASRVLAKCGFDYHEEYLAHLL-GLAERAGKEALERWGDEITHLFWGTMTGP
TIDIQLAKNL-GLSLDVERTNIEGMGCLTGFRLLNLARQVALGDPEARILVVAGDLRSAP
TKADIVAVSLFRDGASAAVVGGYSIVTGLSRIITNEGAIRLNLDKRL-PENVGKVEPDFV
STLLALCHTGGPRILKEVALGVDSKQNLYSSWEVMKNNGNLSGASNLSVLNHHISMGPGV
CLEGVLLRD
>CAMPEP_0199953780_Durinskia_baltica_CSIRO_CS_38
------------------------------------------------------------
----AVIKTL-GLSEDIQKAELNFNGCFCGATCLRVARDIIRAGEANAVLIVACEVATTT
DTEKMIAQSLFADGAASIIVAKEGYTQSGSSIVEGETIYSMTLSKLVSPSLYAYFSKGHG
KDILKAIHPGGPRILEAVGLGW-PEDALQGSFDTFGQFGNLGSAAMLFVLANRMAFGPGV
TVEYAVLEH
>CAMPEP_0200762072_Karlodinium_micrum_CCMP2283
LVGISLTLPLQSIFEAEHIQTRGALTQWAR-AMLCDAVRAACQDAGSAVRYISISSSSGP
GLTAYVVNDL-QLSPSTVRCDIIGMGCHAGLNSLQAATNWAALHPGKLAISCGVEVLSAN
RLNHALCNSLFSDGCFAVALV---TLHEFASRTDVASQFWFYLSEEA-PYAVGGALKQFL
HEQQDVVHTGGQTVIDAVAISL-DDAELMATKSALKKFGNNSSASFMFAFGEFITMGPGA
GFEFCLWSA
>CHSL_Synechococcus_sp
LHGIGTAVPMTRIYQKTKVLSRAERMQHAG-ELALEAAAKALSDSDTAITHLVTVSCTGP
GVDLFLIEKL-DLSPSVQRTHIGFMGCHAALNGLRVAHAFAEMDPKAVVLLCAVELCSLW
HPEQVVANALFADGAAAVVASVNPLRRSGSMVIGDHG-FAMGLSPLV-PETVGAALLPWL
RDWLKAVHPGGPKILSTCALSL-DPGLLHESRGILQDHGNMSSATILFILERLLAFGPGL
SAEVALFDF
>KCS1_Arabidopsis_thaliana
TVFGLVLYIVMDIFYQIRKADTRKTFAETE-KVIIGALENLFENTKREIGILVVNSSMFP
SLSAMVVNTF-KLRSNIKSFNLGGMGCSAGVIAIDLAKDLLHVHKNTYALVVSTENITQE
NRSMMVSNCLFRVGGAAILLSNKSTVRTHTGADDESGKIGVCLSKDI-TNVAGTTLTKNI
ATLGPCIHAGGRAVIDELELGL-SPIDVEASRSTLHRFGNTSSSSIWYELAYIIALGSGF
KCNSAVWVA
>KCS1_Brassica_napus
TVFGSVLYIVMDIFFQVRKADPRKTFAETE-QVIIGALENLFKNTNKDIGILVVNSSMFP
SLSAMVVNTF-KLRSNVRSFNLGGMGCSAGVIAIDLAKDLLHVHKNTYALVVSTENITYD
NRSMMVSNCLFRVGGAAILLSNKPTVRTHTGADDENGQTGVSLSKDI-TDVAGRTVKKNI
ATLGPCIHAGGKAVIDVLELGL-APIDVEASRSTLHRFGNTSSSSIWYELAYIIALGSGF
KCNSAVWVA
>KCS1_Sinapis_arvensis
TVFGSVLYIVMDTFYQVRKADPRKTFAETE-QVIIGAVENLFKNTKKDIGILVVNSSMFP
SLSAMVVNTF-KLRSNVRSFNLGGMGCSAGVIAIDLAKDLLHVHKNTYALVVSTENITSD
NRSMMVSNCLFRVGGAAILLSNKPTVRTHTGADDENGKTGVSLSKDI-TDVAGRTVKKNI
ATLGPCIHAGGRVVIDVLELGL-AQIDVEASRSTLHRFGNTSSSSIWYELAYIIALGSGF
KCNSAVWVA
>KCS2_Marchantia_polymorpha
LVFGGTLYFFMECSRITGNFNENPNMHEAE-TVMFGALDELFEKTGKEVGILVVNCSLFP
SLSAMIVNHY-KMRGNIKSLNLGGMGCSAGVISIDLARDLLQVHNSTYAVVVSMENITLN
DRSKMLSNCIFRMGGAAILLSNKMTVRTHKGADDDEGKIGVSLSRDL-MGVAGDALKANI
TTLGPCIHAGGRAVLDELELNL-TEWHMEPSRMTLYRFGNTSSSSLWYELAYTIAFGSGF
KCNSAVWRA
>KCS2_Zea_mays
LVFLSTVYFFMHCSKLTGSFTDNPCMDEAR-AVMFGAIDQLLEKTGKDIGVLVVNCSLFP
SLSAMVVNHY-KLRGNIVSYNLGGMGCSAGLI--DLAKDLLQVHPNSYALVISMENITLN
NRSMLVSNCLFRMGGAAILLSNRRTVRTHKGANDEIGKIGVSLSKDL-MAVAGDALKTNI
TTLGPCIHAGGRAVLDELELEL-TDWHMEPSRMTLYRFGNTSSSSLWYELAYTIAFGSGF
KCNSAVWKA
>KCS_Dunaliella_salina
MVVGLLLYFFMNGSFMTRRFTERPGMKEFE-VVIFSTVQDLLNKTGKDIGILVVNCSLFP
SLCAMVINHF-KMRSNIISYNLSGMGCSASPIAIDLANQMLQLYSGTYALVISTENITQN
DRSMLLPNCLFRVGGAAMLLSNRRVVRTHLGAKDDEDNVGVRLTKEL-MAVAGEALKVNV
TTLGPCIHTGGRAVIDEIELRL-TPEMVEPSRAVLFRYGNVSSSSIWYVLAYMLGFGSGF
KCNSAVWRS
>XP_013677202.1_chalcone_synthase_Brassica_napus
ILAIGTANPFKRMCDKSTIRKRDARQDEVP-KLGKDAAVKAIKEWGSKITHVVFCTTSGP
GADYQLTKLL-GLRPSVKRLMMYQQGCFAGGTVLRLAKDLAENNRGARVLVVCSEITAVT
HLDSLVGQALFSDGAAALIVGSDPMVSAAQTILREVG-LTFHLLKDV-PGLISKNIEKSL
DEAFKIAHPGGPAILDDVELGL-KAEKMRATRHVLSEYGNMSSACVLFILDEMFGFGPGL
TVETVVLHS
