# Supplementary material for: In Silico Identification of Type III PKS Chalcone and Stilbene Synthase Homologs in Marine Photosynthetic Organisms
Source: Biology (Basel). 2020 May 22;9(5):110. doi: 10.3390/biology9050110 (PMC7284882; doi:10.3390/biology9050110)
Supplement: Supplementary file 1 [file biology-09-00110-s001.zip › Supplementary/File S3.fasta]

>CAMPEP_0200558504_Alexandrium_monilatum_CCMP3105
XAAALAKMKTTPDVLNGKGDKALIVAEGGPVFSRATLRKSVVALARELIGNGVKKGDVVA
FALPNTVEYVMVFFACAKAAAIAAPLNPAYKAAEFDFYLQDTSAKLLLLPPEGSPEGEKA
AAALKVPAFAVALDGEAVKMGPLASGEAPQVASVLQLPRAGEEDVALFLHTSGTTSKPKG
VPLLHRNLLTSVKNIVNTYELSESDTSYLVMPLFHVHGLMSALLSALAAGGSVVLPKGGK
FSAQVFWGDVKEHSATWYTAVPTIHQILLSRAAETQDHEGVPLRFIRSCSASLAAPVLER
LEHTFKAPVLEAYAMTEAAHQMTSNPLPKHGARKPGSVGKGTNVEIAILGQDGKELPPGQ
VGEVCIKGQNVTPGYHNNPKATEEAFMYGWFHTGDQGMLDADGYLTLTGRLKELINRGGE
KISPLEIDSVLLASEVVAEAVAFAAPDEKYGEEVNAAVVLRPGQKAPESEILAFAKERLG
DFKVPKRLFITDTLPKTATGKIQRRFVAEHFLKPASKREGAARIRAPAPALKRIRX
>CAMPEP_0186418144_Amphidinium_carterae_CCMP1314
MSSGLAKMKLTPDVLNGKGDAIAVVDGPTVSREDFRKSVVALARELIGNGLTKGSTLAFA
LPNTLEYIAVFFAAAKAAAIAAPLNPAYKAAEFDFYLQDTGAQLMLVPDSGSAEAEKAAA
ALKIKVFGVFADDGKIRIDAISGGQKPLPASVLQLPRAQPEDTALFLHTSGTTSKPKGVP
LLHRNLLTSIKNIVGTYELCEKDVSYLVMPLFHVHGLMAGLLSALAAGGTVVLPAGGKFS
AQVFWKDIQTHGATWYTAVPTIHQILLARAAESKDHEGVSLRFIRSCSASLAAAVLEQLE
ATFKAPVLEAYAMTEAAHQMTSNPLPAHGPRKPGSVGKGTNVKIAILLDDGKEAPLGEVG
EVCIQGQNVTPGYHNRPEANKEAFAYGWFHTGDQGKLDSDGYLTLTGRLKELINRGGEKI
SPLEVDAALLACPAVAEAVAFAAPDQKYGEEVNAAVVLKPGQKASEDEILAIAKQTLGDF
KVPKKLFVAESLPKTATGKIQRRFVAEHFLKPVSKL
>CAMPEP_0200299638_Aplanochytrium_sp._PBS07
HLTFVLYILELDEHIGQVDAGTVGPVVPGTEAMIADITTGQALPPGSEGELWIRGPQVML
GYLNEPEKTAECLTSDGWLKTGDIAKIDEDGNIFITDRMKELIKFKGFQVAPAELEAVVC
THPGVQDATVIPRQDERAGEVPRAYVVLKDTPNPPTADEIQDFVSERVADYKQLRGGIVF
TDSIPKTASGKILR
>CAMPEP_0186743468_Azadinium_spinosum_3D9
XTRSKQKQEGQAKGGSEETSSGAMAAAALAKMKVTSDVLGGKGEKAIVVTEGGPTLSRAT
LRKSVTVLARELIGNGVGKGQVVAFALSNTVEYAMLFFACCKAAAIAAPLNAAYKEAEFD
FYLQDTSAKIILLPPEGIPEAEKAALKLNVPMFAVACEGEETHLGALATGPAPVPASVLQ
LPKPGAEDVALFLHTSGTTSKPKGVPLLHRNLLTTVQNIIATYELGEKDVSYLVMPLFHV
HGLMAGFLSALASGGTVVLPKGGKFSAQVFWTDLKEHGVTWYTAVPTIHQILLARAAESK
DHEGVPLRFIRSCSASLAAPVMERIEETFKAPVLEAYAMTEAAHQMTSNPLPKHGPRKPG
CVGKGTNVEIAILADDGKLLPTGEIGEVCIKGKNVTPGYHNNPKATEEAFAHGWFHTGDQ
GKLDEEGYLTLTGRLKELINRGGEKISPLEVDAALLSCEVVAEAVAFAAPDEKYGEEVNA
AVVMKPGQTLPDSEILAVAKKLLGDFKVPKKLFITDSLPKTATGKIQRRFVAEHFLKPVS
KL
>CAMPEP_0199428094_Ceratium_fusus_PA161109
XSFLLQDLISYPFFAIVVIPPTHMSLEKLKITADVFNGSGEKALVVAEGGPFLSRPVMRK
ASVGLARCLVGNGVKPKDVVAFALHNTVEFVVLFVGVAKAAAIAAPLNPAYKASEFEFYL
QDTSAKLLLMPSEGNKEAEAAAAKLQIPAFAVILDGEKVELAPLGAGQAPAVPSVLQLPK
AVPEDVALFLHTSGTTSKPKGVPLLHRNLMTTVKNIIGTYELSATDTSYLVMPLFHVHGL
MAGLLSALAAGGSVVLPKGGKFSAQVFWADVKEHNATWYTAVPTIHQILLARAAQSDDYK
GAGLRFIRSCSASLAAPVLEQLEQTFGVPVLEAYAMTEAAHQMTSNPLPKHGARKPGSVG
KGVNVEIAILAEDGSLLPVGKVGEVCIKGQNVTPGYHNNEKANVEAFAHGWFHTGDQGML
DSDGYLTLTGRLKELINRGGEKISPLEVDSALLGHAAVAEAVAFAAPDEKYGEEVNAAVV
LKEKATATESEILATVKERLGDFKVPKRLFISNSLPKTATGKIQRRFVAEHFLKPASKL
>CAMPEP_0193932400_Crypthecodinium_cohnii_Seligo
MSTTPDVLAGNGPALIVTENGPTISREQLRACVASLGAEIAANGGIKGRTVAFAMANTVE
YVSMFLATAKAGVVAAPLNAAYKSAEFDFYLQDTEAAMMILPPEGNPEAEKACTALKVPM
FAAKADTSGYVRLCQLKDYPAPKPAGAAPTPSGAEDVALFLHTSGTTSKPKGVPLLHRNL
MTSIKNIIATYELSAQDISYLVMPLFHVHGLMAGLLSALASGGCVVLPKGGKFSAQVFWN
DIKTHNCTWYTAVPTMHQILLARAAEHNDHEGVKLRFIRSCSASLAAPTLERLEATFKAP
VLEAYAMTEAAHQMTSNPLPKYGPRKPGSVGRGTNVKIAILSDDGKEMPVGQQGEVCIQG
QNVTPGYHNRPEATKEAFAYGWFHTGDRGMLDAEGYLTLTGRIKELINRGGEKISPLEVD
AALLCCSNVDEAVAFAAPDEKYGEEVYAAVVPKKGANLTVEEVLKIAKERLGDFKVPKKL
FICDGLPKTATGKIQRRFVAEHFLKPAAKL
>CAMPEP_0199858484_Favella_taraikaensis_FeNarragansettBay
PLSAELTALFEKRLGVQIGQGYGMTELSPASHLSPPGGRVPGSCGRLLPNTEAKIVDVDS
GASLGPGADNRGELCIRGPQKMKGYHKNPEATAATIDADGWLHTGDIAYTTEDGDFFIVD
RLKELIKVKGFQVAPAELEGVLLDHPSVANAAVIPVADERAGEVPKAFVVLKPEQTVTAD
ELMEFVAGKVSAFKQVKHVEFIDAIPV
>CAMPEP_0188302494_Glenodinium_foliaceum_CCAP1116
XLFHVHGLMAGLLAALAAGGTVVLPKSGKFGAQVFWADVKTHAATWYTAVPTIHQILLSR
AAEAKDHEGVVLRFIRSCSASLAAPVLERLEQTFKAPVLEAYAMTEAAHQMTSNPLPKHG
TRKPGSVGKGTNVKIAVLAEDGKELPTGRVGEVCIQGKNVTPGYHNNPKATEEAFAHGWF
HTGDQGFLDADGYLTLTGRLKELINRGGEKISPLEVDSALLAHDAVAEAVAFAAPDEKYG
EEVFAAVVPKPGSKVSEAEILATAKQRLGDFKVPKRLFITDALPKTATGKIQRRFVAEHF
LKPASKL
>CAMPEP_0188608526_Heterosigma_akashiwo_CCMP3107
XAACLSVDGWLCTGDVARFDAEGYLYITERVKELIKYKGFQVPPAELEACLLGHPGVQDA
LVIGVPHEEAGEVPRAYVVLKDPGAHTAAEIQDYVASRVSPIKKLRGGIEFRSSIPKSAS
GKLLRRVVREELAKSSSTAQHQ
>CAMPEP_0200244530_Heterosigma_akashiwo_NB
XKGYRGNAGATAACLSADGWLCTGDVARFDAEGYLYITERVKELIKYKGFQVPPAELEAC
LLGHPGVQDALVIGVPHEEAGEVPRAYVVLKDPGAHTAAEIQDYVASRVSPIKKLRGGIE
FRSSIPKSASGKLLRRVVREELAKSSSTAQHQ
>CAMPEP_0189108110_Karenia_brevis_SP1
TIAAGGTVTTLNPGYVAAEVAHQLDNAGAVYLVTAPDFMERVTEARKTYTALRKVFTTGL
GAEMGSSPFASLDIGGKPMPVAIDPMNDTCVLPYSSGTTGLPKGTMLTHTNIVCNLQQMR
QPGVIGERDAFTPEDTLLAVLPFYHIYGMVVIMNLGIVTGARIVTMPKFDPPVYLKNLET
YNVTTAHIAPPLAQFLAKSPTVKAQSFPRLKEFFCAAAPLGPELTAELLARFPGVVVRQG
YGMTEMSPVSHVDHFHGAKTGSIGYTVPNMEAKIVDPETGKEQSYGTEADRGELWLRGIN
VMKGYHRNEVATKGCVDADGFLHTGDIAYADPEGCFYIVDRLKELIKAKGFQVAPAELEA
LLMTHPEVNDAAVIGVPAEKYGGREADGEVPKAFVVLQPNAKLTLAALAEWVAPQVTAYK
RFSAQTIDFVESVPKSASGKILRKDLRILXENSPSEVAIKALMSL
>CAMPEP_0189077148_Karenia_brevis_SP1
XCIEYVVMFHATIAAGGTVTTLNPGYVAAEVAHQLDNAGAVYLVTAPDFMERVTEARKTY
TALRKVFTTGLGAEMGSSPFASLDIGGKPMPVAIDPMNDTCVLPYSSGTTGLPKGTMLTH
TNIVCNLQQMRQPGVIGERDAFTPEDTLLAVLPFYHIYGMVVIMNLGIVTGARIVTMPKF
DPPVYLKNLETYNVTTAHIAPPLAQFLAKSPTVKAQSFPRLKEFFCAAAPLGPELTAELL
ARFPGVVVRQGYGMTEMSPVSHVDHFHGAKTGSIGYTVPNMEAKIVDPETGKEQSYGTEA
DRGELWLRGINVMKGYHRNEVATKGCVDADGFLHTGDIAYADPEGCFYIVDRLKELIKAK
GFQVAPAELEALLMTHPEVNDAAVIGVPAEKYGGREADGEVPKAFVVLQPNAKLTLAALA
EWVAPQVTAYKRFSAQTIDFVESVPKSASGKILRKDLRILEKTL
>CAMPEP_0189497472_Karenia_brevis_Wilson
XVFRDVASYATAEAFVDGLTGASVSFAELWRAVQSTARGLQEQGLKKGDTVAVWMPNCIE
YVVIFHATIAAGGTVTTLNPGYVAAEVAHQLDNAGAVYLVTAPDFMERVTEARKTYTALR
KVFTTGLGAEMGSSPFASLDIGGKPMPVAIDPMNDTCVLPYSSGTTGLPKGTMLTHTNVV
CNLQQMRQPGVIGERDAFTPEDTLLAVLPFYHIYGMVVIMNLGIVTGARIVTM
>CAMPEP_0189929832_Kryptoperidinium_foliaceum_CCMP1326
MEAKLSKLQTTVDLLQGDGIALVVTDGGPALSRKAMRSMVDTLSRELAANGASSGGTVAF
ALSNTVEYVALFLATAEAGAIAAPLNAAYKAAEFEFYLEDTAARLLLLXXXXXXXXXXXX
XXXXAARLLLLPPEGNPEAEKAAAKLNVPVFSIVCIGEAVKLGALVAGEAPAQPSTTQPR
AAGPEDVALFLHTSGTTSKPKGVPLLHRNLMTSIRNIVATYELNEQDTSYLVMPLFHVHG
LMAGLLAALAAGGTVVLPKGGKFSAQVFWRDVKAHKATWYTAVPTIHQILLSRAAEEKDH
EGVVLRFIRSCSASLAAPVLERLEQTFKAPVLEAYAMTEAAHQMTSNPLPKHGARKPGSV
GKGTSVKIAILAEDGREVPTGTVGEVCIQGQNVTPGYHNNPKATEEAFAFGWFHTGDQGF
LDADGYLTLTGRLKELINRGGEKISPLEVDAALLACESVAEAVAFAAPDEKYGEEVYAAV
VPKAGTKVSAAEILAIAKQRLGDFK
>CAMPEP_0189692784_Kryptoperidinium_foliaceum_CCMP1326
XAAYKASEFEFYLEDTSARLLLLPPGGNPEAEKAAKKLRVPVFCVALDGEAVRLGALGGG
QAPLPPASSPPASGSEDVALFLHTSGTTSKPKGVPLLHRNLLTSIRNIVATYELGAQDRS
YLVMPLFHVHGLMAGLLAALAAGGTVVLPKSGKFGAQVFWADVKTHAATWYTAVPTIHQI
LLSRAAEAKDHEGVVLRFIRSCSASLAAPVLERLEQTFKAPVLEAYAMTEAAHQMTSNPL
PKHGTRKPGSVGKGTNVKIAVLAEDGKELPTGRVGEVCIQGKNVTPGYHNNPKATEEAFA
HGWFHTGDQGFLDADGYLTLTGRLKELINRGGEKISPLEVDSALLAHDAVAEAVAFAAPD
EKYGEEVFAAVVPKPGSKVSEAEILATATQRLGDFKVPKRLFITDALPKTATGKIQRRFV
AEHFLKPASKLERALEVTFNGDAVSDEPPP
>CAMPEP_0190141928_Lingulodinium_polyedra_CCMP1738
XAARAELVAKRPPGRGEEAMAAAALAKMKVTPDVLNGAGDKALQVTEGGPTFARADLRKA
IVAVARELIGNGVKPGDTVAFALANTVEYVVLFLAVAKAAAIAAPLNPAYKERLQHPAAR
AELVAKRPPGRGEEAMAAAALAKMKVTPDVLNGAGDKALQVTEGGPTFARADLRKAIVAV
ARELIGNGVKPGDTVAFALANTVEYVVLFLAVAKAAAIAAPLNPAYKAAEFDFYLQDTSA
KLLLLPPEGSVEGEKAAAALKVPAFAVTLEDGAVRLGPLGSGEAPLPASVLQLPRPQEED
VALFLHTSGTTSKPKGVPLLHRNLLTSVKNIVGTYELSEKDTSYLVMPLFHVHGLMSALM
SAFAAGGNVVLPKGGKFSAQVFWGDVKAHGATWYTAVPTIHQILLARAAESKDHEGVALR
FIRSCSASLAAPVLEQLEATFKAPVLEAYAMTEAAHQMTSNPLPKHGARKPGSVGKGTNV
EIAILAEDGRLLPVGEVGEVCIKGRNVTPGYHNNPKATEEAFAFGWFHTGDQGKLDGDGY
LTLTGRLKELINRGGEKISPLEVDSALLGCGAVAEAVAFAAPDAKYGEEVNAAVVLKPGE
KVAESEILAAAKSVLGDFKVPKRLFIADSLPKTATGKIQRRFVAEHFLKPSSKL
>CAMPEP_0190498508_Pavlova_sp_CCMP459
XEDPDADAAVTDELGEDEEGELYVSGPQVMKGYLNMPDATAKTLVTDASGKVWLRTGDIA
RVDSGGFVYIVDRAKELVKYKGLPVAPAELEAVLYEHPDVVDAAVIPVVCQEAGELPRAY
VVLHESAAKKDPNLEKEDIMDHVAGRVAPYKRLRGGVVFTDKIPKSASGKILRRLVRDQD
RAAAAAAGA
>CAMPEP_0190628506_Peridinium_aciculiferum_PAER_2
AMDARLAKMKTTPDVLAGKGPAIVVTEGGLTISREDLRKSVSMLGRELTANGAGKGDTVA
FALANTVEYVNLFLATAKAGAVAAPFNAAYKAAEFDFYLKDTSAKLMLLPPEGNAAAEKA
CMAAGVPIFAVVMDEDGQVHLQALGAHKAPALATIVPAKVAGAEDVALFLHTSGTTSKPK
GVPLLHRNLMTSIKNIVATYELSEKDISYLVMPLFHVHGLMAGLLAALAAGGTVVLPKGG
KFSAQVFWNDIKAHGATWYTAVPTMHQILLGRAAESKDHEGVQLRFIRSCSASLAAPVLL
RLEETFKAPVLEAYAMTEAAHQMTSNPLPKHGDRKPGSVGKGTNVKIAILAEDGKEMPLG
QIGEVCIQGQNITPGYHNNPKATEEAFAHGWFHTGDQGMLDADGYLTLTGRLKELINRGG
EKISPLEVDAALMASDSVVEAVAFAAPDEKYGEEVFAAVVLKAGAKITDAEILAIARELL
GDFKXAEEAVHHRRAAEDGHGEDPAPLRRRTLLEACTHDVQALSTPDGWFLPNVTRVGVY
FLKLAGGSQMADMAGSMHTFKDGDFSEVAVCRSGSDXSMFFVGAEPSAAFASFFSELIVV
VGLSVQATLLHSGREDTVVK
>CAMPEP_0190873592_Prorocentrum_minimum_CCMP1329
PRAAPPDEARPMGNACASPSTGNASEAITPANEDERKMIKLGLGENAKIHGPSFPRIELA
SEKSFLDCVMQHFYKFGNREAIVNGTTGEVITFSALKSAVKVCSGGLQSRGLKKGEVFAI
FAPNTPEWAVLYFAALRCGVILSTLNPAYREDELGHQIADCGAAFLATVPELLGIAKTGA
ARCDTIREFFVFGEAPGATPFAELSRIGAYWEFQPVQIDKQNDVAVLPYSSGTTGMPKGV
QLTHHNLVANIKQMSECIFPNIGKKDTFLAVLPFFHIYGMNKVLAMGLRSGVRIVTMPKF
QAKEYLQLLKKYDVTVAHVAPPLVNFLANNPLVKEVLPLTSLKELFCGAAPLGYELALKA
KKRLGIPIVRQGYGMTELSPSSHASPYDSHKYGSCGRLLANMECKIVDVDTGKTRGVGPT
EAGELWLRGPNIMKGYLNHPDADKTIIDAQGFLHTGDIGYVDEDGDYFIIDRLKELIKVK
GFQVAPAEIEGLLLKHPEIEDAAIIGVPAKREGDGETPKAFIVRKASSNLTEDQVKAYIS
STLAPYKHLGYVSFIKEIPRSASGKILRKNLRFREALFG
>CAMPEP_0191101962_Prorocentrum_minimum_CCMP2233
XEARPMGNACASPSTGNASEAITPANEDERKMIKLGLGENAKIHGPSFPRIELASEKSFL
DCVMQHFYKFGNREAIVNGTTGEVITFSALKSAVKVCSGGLQSRGLKKGEVFAIFAPNTP
EWAVLYFAALRCGVILSTLNPAYREDELGHQIADCGAAFLATVPELLGIAKTGAARCDTI
REFFVFGEAPGATPFAELSRIGAYWEFQPVQIDKQNDVAVLPYSSGTTGMPKGVQLTHHN
LVANIKQMSECIFPNIGKKDTFLAVLPFFHIYGMNKVLAMGLRSGVRIVTMPKFQAKEYL
QLLKKYDVTVAHVAPPLVNFLANNPLVKEVLPLTSLKELFCGAAPLGYELALKAKKRLGI
PIVRQGYGMTELSPSSHASPYDSHKYGSCGRLLANMECKIVDVDTGKTRGVGPTEAGELW
LRGPNIMKGYLNHPDADKTIIDAQGFLHTGDIGYVDEDGDYFIIDRLKELIKVKGFQVAP
AEIEGLLLKHPEIEDAAIIGVPAKREGDGETPKAFIVRKASSNLTEDQVKAYISSTLAPY
KHLGYVSFIKEIPRSASGKILRKNLRFREALFG
>CAMPEP_0199782004_Pseudo_nitzschia_fradulenta_WWA7
SKQKQEGQAKGGSEETSSGAMAAAALAKMKVTSDVLGGKGEKAIVVTEGGPTLSRATLRK
SVTVLARELIGNGVGKGQVVAFALSNTVEYAMLFFACCKAAAIAAPLNAAYKEAEFDFYL
QDTSAKIILLPPEGIPEAEKAALKLNVPMFAVACEGEETHLGALATGPAPVPASVLQLPK
PGAEDVALFLHTSGTTSKPKGVPLLHRNLLTTVQNIIATYELGEKDVSYLVMPLFHVHGL
MAGFLSALASGGTVVLPKGGKFSAQVFWTDLKEHGVTWYTAVPTIHQILLARAAESKDHE
GVPLRFIRSCSASLAAPVMERIEETFKAPVLEAYAMTEAAHQMTSNPLPKHGPRKPGCVG
KGTNVEIAILADDGKLLPTGEIGEVCIKGKNVTPGYHNNPKATEEAFAHGWFHTGDQGKL
DEEGYLTLTGRLKELINRGGEKISPLEVDAALLSCEVVAEAVAFAAPDEKYGEEVNAAVV
MKPGQTLPDSEILAVAKKLLGDFKVPKKLFITDSLPKTATGKIQRRFVAEHFLKPVSKL
>CAMPEP_0191792572_Scrippsiella_hangoei_SHTV5
SATCVPVLYRALARGPHTGLAARAMDARLAKMKTTPDVLAGKGPAIVVTEGGLTISREEL
RKSVSMLGRELTANGAGKGDTVAFALANTVEYVNLFLATAKAGAVAAPFNAAYKAAEFDF
YLKDTSAKLMLLPPEGNAAAEKACMAAGVPIFAVVMDDDGQVHLQALGAHKAPALATIVP
AKVSGAEDVALFLHTSGTTSKPKGVPLLHRNLMTSIKNIVATYELSEKDISYLVMPLFHV
HGLMAGLLAALAAGGTVVLPRGGKFSAQVFWNDIKAHGATWYTAVPTMHQILLGRAAESK
DHEGVQLRFIRSCSASLAAPVLLRLEETFKAPVLEAYAMTEAAHQMTSNPLPKHGARKPG
SVGKGTNVKIAILAEDGKEMPVGQIGEVCIQGQNITPGYHNNPKATEEAFAHGWFHTGDQ
GMLDADGYLTLTGRLKELINRGGEKISPLEVDAALMASDSVVEAVAFAAPDEKYGEEVFA
AVVLKAGAKITDAEILAIAKELLGDFKVPKKLFITDALPKTATGKIQRRFVAEHFLKLAP
TMSKL
>CAMPEP_0199197136_Scrippsiella_hangoei_like_SHHI_4
XAARAMDARLAKMKTTPDVLAGKGPAIVVTEGGLTISREELRKSVSMLGRELTANGAGKG
DTVAFALANTVEYVNLFLATAKAGAVAAPFNAAYKAAEFDFYLKDTSAKLMLLPPEGNAA
AEKACMAAGVPIFAVVMDEDGQVHLQALGAHKAPALATIVPAKVSGAEDVALFLHTSGTT
SKPKGVPLLHRNLMTSIKNIVATYELSEKDISYLVMPLFHVHGLMAGLLAALAAGGTVVL
PKGGKFSAQVFWNDIKAHGATWYTAVPTMHQILLGRAAESKDHEGVQLRFIRSCSASLAA
PVLLRLEETFKAPVLEAYAMTEAAHQMTSNPLPKHGDRKPGSVGKGTNVKIAILAEDGKE
KPVGQIGEVCIQGQNITPGYHNNPKATEEAFAHGWFHTGDQGMLDADGYLTLTGRLKELI
NRGGEKISPLEVDAALMASDSVVEAVAFAAPDEKYGEEVFAAVVLKAGAKITDAEILAIA
KELLGDFKVPKKLFITDALPKTATGKIQRRFVAEHFLKPAPTMSKL
>CAMPEP_0191994774_Scrippsiella_trochoidea_CCMP3099
XQRHRLGGHRAVHRHAERMEARLAKMKTTPDVLAGSGIALAVTEGGLTLSREALRKSVAM
LGRELSANGAGKGETVAFALANTVEYVTLFLATAKAGAVAAPLNAAYKAAEFDFYLKDTA
ARLILLPPEGNAEAEKAAAALQIPVFAVACDDDGVVHLGPLRDGPSPMQPSIVPAKASGA
EDVALFLHTSGTTSKPKGVPLLHRNLLTSIKNIVNTYELSDKDTSYLVMPLFHVHGLMAG
LLSALAAGGTVVLPKGGKFSAQVFWNDIKAHNATWYTAVPTMHQILLSRASETKDHEGIP
LRFIRSCSASLAAPVLERLEATFKAPVLEAYAMTEAAHQMTSNPLPKHGSRKPGSVGKGT
NVKIAILAEDGKELQVGQVGEVCIQGQNVTPGYHNNPKATEEAFAYGWFHTGDQGMLDAE
GYLTLTGRLKELINRGGEKISPLEVDSALLACDSVAEAVAFGAPDDKYGEEVFAAIVPKA
GAKVTDAEILAVAKERLGDFKVPKRLFITDSLPKTATGKIQRRFVAEHFLKPAPALSSKL
