# Supplementary material for: In Silico Identification of Type III PKS Chalcone and Stilbene Synthase Homologs in Marine Photosynthetic Organisms
Source: Biology (Basel). 2020 May 22;9(5):110. doi: 10.3390/biology9050110 (PMC7284882; doi:10.3390/biology9050110)
Supplement: Supplementary file 1 [file biology-09-00110-s001.zip › Supplementary/File S4.fasta]

>luciferase_Luciola_parvula
GLYIGVAVAPTNEIYTLRELLGIAQPTIVFSQHVALLMNSSGSTGLPKGVRITHEGAVTR
FSHPGTAILTVVPFHHTLGYFACGYRVVMRTLQDYKCTLVPTLLNKSELIDDLSNLTEIA
SGGAPLAKEVGEAVARRFVRQGYGLTETTGASGKVVPLFKVKVIDLDTKRRGEICVKGPS
LMLGYSNNPEATKETIDEEGWLHTGDIGYYDEDEHFFIVDRLKSLIKYKGYQVPPAELES
VLLQHPNIFDAGVAGVPDPGELPGAVVVMEKGKTMTEKEIVDYVNSQVVNHKRLRVRFVD
EVPKGLTGKIDAKVIRE
>luciferase_Photinus_pyralis
ALFIGVAVAPANDIYNERELMNISQPTVVFVKTIALIMNSSGSTGLPKGVALPHRTACVR
FSHPDTAILSVVPFHHTLGYLICGFRVVLRSLQDYKIQLVPTLFAKSTLIDDLSNLHEIA
SGGAPLSKEVGEAVAKRFIRQGYGLTETTGGVGKVVPFFEAKVVDLDTGQRGELCVRGPM
IMSGYVNNPEATNALIDKDGWLHSGDIAYWDEDEHFFIVDRLKSLIKYKGYQVAPAELES
ILLQHPNIFDAGVAGLPDDGELPAAVVVLEHGKTMTEKEIVDYVASQVTTAKKLRVVFVD
EVPKGLTGKLDARKIRE
>luciferase_Pyrocoelia_miyako
ALFIGVGVAPTNDIYNERELLFISQPTIVFCTATALIMNSSGSTGLPKGVDLTHMNVCVR
FSHPDTAILTVIPFHHTLGYLTCGFRIVLRSLQDYKIQLVPTLFAKSTLVDDLSNLHEIA
SGGAPLAKEVGEAVAKRFIRQGYGLTETTGACGKVVPFFTAKIVDLDTGQRGELCVKGPM
IMKGYVNNPEATNALIDKDGWLHSGDIAYYDKDGHFFIVDRLKSLIKYKGYQVPPAELES
ILLQHPFIFDAGVAGIPDPGELPAAVVVLEEGKMMTEQEVMDYVAGQVTASKRLRVKFVD
EVPKGLTGKIDSRKIRE
>4CL_Streptomyces_malaysiensis
ATRTGAAVTTVHPLATPEEFLRDAAASWVITEDIAVLPYSSGTTGTPKGVMLTHRNVATN
LAQPGERVLAVLPFFHMNAPLRNGGTVIVAAIEKHRAQVAPPILAKHPAVDDLSSVRYVL
SAAAPLDARLAEACARRLLLQAFGMTELSGTVGKLLPSTEMRIVDPETGEDGEIVIRGPQ
VMKGYLGRPEDTDALIDAEGWLHTGDVGHVDADGWLYVVDRVKELIKYKGYQVAPADLEA
VLLAHEAVADAAVIGVTDGNEIPKAYVVPRPGTRVSADDLIAYVAGQVAPYKKVRVEFTD
AVPRSATGKILRRELRA
>4CL_Ginkgo_biloba
SSIRGAITTTANPFYTPGEIANASGARIIVTDDVVALPYSSGATGLPKGVMLTHKGCVSS
VAQSEDVILCVLPLFHLLCALRAGAAILIELIQRFKVTFVPPIMAKNPIVLDVSSIRVIM
SGGAPLGKELEDALRARLFGQGYGMTEAGGACGTVVPNAQMKIIDTETGKPGEICIRGPQ
IMKGYLNDPEATARTIDEEGWLHTGDVGFIDNDEEIFIVDRVKELIKYKGFQVAPAELEA
ILVNHPFIADAAVVPQKNEGEIPVAFVVKSNGAEISEQEIKEFVAKQVVFYKKIQVFFLD
AIPKSPSGKILRKDLRA
>4CL_Hibiscus_cannabinus
ASFRGAITTTANPFFTPAEIASASKTRLFITDDVVALPFSSGTTGLPKGVMLTHKSLVTS
VAQERDVILCLLPLFHLLCSLRAGAAILIELVEKYSVTFVPPIIAKTPDIQDLSSIRMVI
SGAAPMGKKLEDAVRDRLLGQGYGMTET-GACGTVVRNAEMKIVDPETGQSGEICIRGSQ
IMKGYLNDPEATKRTIDKEGWLHTGDIGYIDEDNELFIVDRLKELIKYKGFQVAPAELEA
MLISHPNISDAAVVPMKDEGEVPVAFIVRSNHSNIIEDEIKQFISKQVVFYKRLAVFFVD
TIPKAPSGKILRKDVRA
>4CL_Ipomoea_batatas
ASMIGAVTTTANPFYTKAEIMSASKAKVVITDDAVALPFSSGTTGLPKGVVLTHKSLITS
VAQEDDVVLCVLPLFHLLCSLRAGAAVLLELIKKHRVSVVPPLLAKNPIVDDLSSIRVVL
SGAAPLGKELEEALHQRVFGQGYGMTEAGGSCGSVVRNAELMVVDPETGQPGEICIRGSQ
IMKEYLNDPAATARTIDVDGWLHTGDIGYVDDDDEVFIVDRVKELIKFKGFQVPPAELEA
LLLSHPMIADAAVVPQKDDGEVPVAFVVRSSDGDLTEEAVKEFIAKQVVFYKKLHVYFIH
AIPKSASGKILRKELRE
>4CL_Glycine_max
ISMIGAVATTASPFYTAPEIFTVSKEKLVITDDAVAMPFSSGTTGLPKGVILTHKSLTTS
VAQTEDVLLCVLPLFHLLCALRAGSAVLLELIQRHRVSVVPPLLAKNPMVADLSSIRLVL
SGAAPLGKELEEALRNRMLGQGYGMTEAGGSCGTVVRNAELKVVDPETGQPGEICIRGQQ
IMKGYLNDEAATASTIDSEGWLHTGDVGYVDDDDEIFIVDRVKELIKYKGFQVPPAELEG
LLVSHPSIADAAVVPQKDVGEVPVAFVVRSN-GDLTEEAVKEFIAKQVVFYKRLHVYFVH
AIPKSPSGKILRKDLRA
>4CL_Dryopteris_fragrans
IMSMGAIVTTTNPLNHAIEIAADSNALFVASDDTAALLYSSGTTGVSKGVILTHRNFIAQ
VLLS-RIYMCLIPMFHGSGILAKGATVVLEAIQKYGVTAVPPIFAKSPVVENLSSLVSVG
SGAAPLGREVMDSFYSRFIPQGYGLTETTGSVGLLAANTELKIVDVDSGEKGEIWFRGPT
IMKGYFGRPGETASTIDKEGWLHTGDLGYVDAEGFLYIVDRLKELIKYKGLQVAPAELEA
VLLSHPGIVDAAVIPYADNGQIPMAFVVRGPQSVLREVDVIDFVAKQVASYKKVRVAFVG
DIPKSASGKILRRELVS
>4CL_Arabidopsis_thaliana
ASFRGATATAANPFFTPAEIAKASNTKLIITDDVVALPYSSGTTGLPKGVMLTHKGLVTS
VAQSDDVILCVLPMFHMLCGLRVGAAILIELIQRCKVTMVPPIIAKSSETEDLSSIRVVK
SGAAPLGKELEDAVNAKFLGQGYGMTEAGGACGTVVRNAEMKIVDPDTGQPGEICIRGHQ
IMKGYLNNPAATAETIDKDGWLHTGDIGLIDDDDELFIVDRLKELIKYKGFQVAPAELEA
LLIGHPDITDVAVVAMKEEGEVPVAFVVKSKDSELSEDDVKQFVSKQVVFYKRINVFFTE
SIPKAPSGKILRKDLRA
>4CL_Oryza_sativa_Japonica_Group
ASRVGAAVTTANPMSTPHEILAAAGATVVITDDVVALPYSSGTTGLPKGVMLTHRSLSTS
VAQAGDVILCALPMFHMMCGLRVGAAIVVDLVERHRVTLVPPIVAKSEAAADLSSVRMVL
SGAAPMGKDIEDAFMAKLLGQGYGMTEAGGACGTVVRNAELKIIDPDTGLRGEICIRGQQ
IMKGYLNNPEATKNTIDAEGWLHTGDIGYVDDDDEIFIVDRLKEIIKYRGFQVAPAELEA
LLNTHPSIADAAVVGLK--GEIPVAFVAKTEGSELSEDDVKQFVAKEVIYYKKIRVFFVD
KIPKAPSGKILRKELRK
>4CL_Pinus_taeda
ASVRGAIVTTANPFYKPGEIAKAAGARIIVTDDVVALPYSSGTTGLPKGVMLTHKGLVSS
VAQSDDVILCVLPLFHLLCALRAGAATLIELIQKYKVTIVPPIITKSPIVSDVSSVRIIM
SGAAPLGKELEDALRERFFGQGYGMTEAGGSCGTVVRNAQIKILDTETGQAGEICIRGPE
IMKGYINDPESTAATIDEEGWLHTGDVEYIDDDEEIFIVDRVKEIIKYKGFQVAPAELEA
LLVAHPSIADAAVVPQKHEGEVPVAFVVKSS--EISEQEIKEFVAKQVIFYKKIHVYFVD
AIPKSPSGKILRKDLRS
>4CL_Oryza_sativa
ASFLGAVTTAANPFCTPQEIFKGSGVKLILTDDPVALPFSSGTTGLAKGVVLTHRSVVSG
VAHAGDVALCVLPLFHLLSRVRPAPAVALGAIERWRVTVVPPLLAKNPFVEDLSSIRIVL
SGAAPLGKELEDALRARLFGQGYGMTEAGGSCGTVVRNAELKVVDPDTGLPGEICIRGPQ
IMKGYLNDPEATAATIDVEGWLHTGNIGYVDDDDEVFIVDRVKELIKFKGFQVPPAELES
LLIAHPSIRDAAVVPQKDDGEVPVAFVVRAADSDITEESIKEFISKQVVFYKRLHVHFIH
AIPKSASGKILRRELRA
>4CL_Phaeodactylum_tricornutum_CCAP1055_1
VSLTGAKLTPINPLYTQHELLERSRSSVLITTHPFLLPYSSGTTGLPKGVCLSHRNLVAN
LLQPDQKVISPLPFFHSLLYSAYKGITLVKLVEQHRPSLVPPILGKSPVVDDCSSIRVIS
SAAAPMGPETEDAVQKRLVKQAWGMSELSGSVGPPVSSTYAKIVDKHGYQTGELLIKGPQ
VMMGYLDDPEKTAECLTESGWLRTGDVAYYDEEGFFFITDRIKELIKVRGYQVAPAELEA
LLLTHEAVNDTAVIQVEDEGELPRAYIVLENNE-TTATVIYEWVKERVAPYKRLDIEFVD
AIPKSASGKTLRRILRD
>4CL_Fistulifera_solaris
VALAGAKLTPINPLCTVQELLQRSHATILIAHHPVILPYSSGTTGMPKGVCLTHSNIVAN
LLQPDHKLISPLPFFHSMLFPAWKGHTVIQLIETHRPRLVPPILAKHPIVDNLSSLDMII
SAAAPLSSETEKAVMDRLVKQGWGMSELSGSVGPVVSSTIAKVVDEHGNQSGELYIKGPQ
VMMGYLNDPDKTAECLTETGWLRTGDLAHYDEEGYLFITDRVKELIKVRGYPVAPAELEA
VLLRHPAVADAAVVSILDEGELPRAFVTLK----ISDKELYEFVKEQVAPYKRLDITFVD
EIPKSASGKILRRILRD
>4CL_Thalassiosira_pseudonana_CCMP1335
AAMCGAKITPINPLYTVGELLERSSSKILVTSHPWLLPYSSGTTGLPKGVCLSHGNMIAN
LLQFDHKLICP---LPSVLYCGWRGQELIELVQTHRPQLVPPILAKHPLVDDMSSLKMIV
SAAAPLGKETENAVTKRLVKQAWGMSELSGSIGQLVPSTYGKVCDPETGEAGELTIKGPQ
VMLGYLNDPDKTMECLSDTKWLRTGDVAMYDEDGYFYITDRIKELIKVRGFQVAPAELEE
LILTNDSVSDVAVIGIPDEGELPRAYVVLKPSAEITEQYMQDWVKERIAPYKRLNVRFVD
SVPKSASGKILRRLLRD
>CAMPEP_0200558504_Alexandrium_monilatum_CCMP3105
CAKAAAIAAPLNPAYKAAEFLQDTSAKLLLLEDVALFLHTSGTTSKPKGVPLLHRNLLTS
VKNESDTSYLVMPLFHLLSALAAGGSVVLGDVKEHSATAVPTILLSRAAETEGVPLRFIR
SCSASLAAPVLERLEHTFVLEAYAMTEAAGSVGKGT-NVEIAILGQDGKQVGEVCIKGQN
VTPGYHNNPKATEEAFMY-GWFHTGDQGMLDADGYLTLTGRLKELINRGGEKISPLEIDS
VLLASEVVAEAVAFAAPDEGEEVNAAVVLRPGQKAPESEILAFAKERLGDFKVPKLFITD
TLPKTATGKIQRRFVAE
>CAMPEP_0186418144_Amphidinium_carterae_CCMP1314
AAKAAAIAAPLNPAYKAAEFLQDTGAQLMLVEDTALFLHTSGTTSKPKGVPLLHRNLLTS
IKNEKDVSYLVMPLFHLLSALAAGGTVVLKDIQTHGATAVPTILLARAAESEGVSLRFIR
SCSASLAAAVLEQLEATFVLEAYAMTEAAGSVGKGT-NVKIAILLDDGKEVGEVCIQGQN
VTPGYHNRPEANKEAFAY-GWFHTGDQGKLDSDGYLTLTGRLKELINRGGEKISPLEVDA
ALLACPAVAEAVAFAAPDQGEEVNAAVVLKPGQKASEDEILAIAKQTLGDFKVPKLFVAE
SLPKTATGKIQRRFVAE
>CAMPEP_0200299638_Aplanochytrium_sp._PBS07
------------------------------------------------------------
------------------------------------------------------------
--------------------------HLTGTVGPVVPGTEAMIADITTGSEGELWIRGPQ
VMLGYLNEPEKTAECLTSDGWLKTGDIAKIDEDGNIFITDRMKELIKFKGFQVAPAELEA
VVCTHPGVQDATVIPRQDEGEVPRAYVVLKDTP--TADEIQDFVSERVADYKQLRIVFTD
SIPKTASGKILR-----
>CAMPEP_0186743468_Azadinium_spinosum_3D9
CCKAAAIAAPLNAAYKEAEFLQDTSAKIILLEDVALFLHTSGTTSKPKGVPLLHRNLLTT
VQNEKDVSYLVMPLFHFLSALASGGTVVLTDLKEHGVTAVPTILLARAAESEGVPLRFIR
SCSASLAAPVMERIEETFVLEAYAMTEAAGCVGKGT-NVEIAILADDGKEIGEVCIKGKN
VTPGYHNNPKATEEAFAH-GWFHTGDQGKLDEEGYLTLTGRLKELINRGGEKISPLEVDA
ALLSCEVVAEAVAFAAPDEGEEVNAAVVMKPGQTLPDSEILAVAKKLLGDFKVPKLFITD
SLPKTATGKIQRRFVAE
>CAMPEP_0199428094_Ceratium_fusus_PA161109
VAKAAAIAAPLNPAYKASEFLQDTSAKLLLMEDVALFLHTSGTTSKPKGVPLLHRNLMTT
VKNATDTSYLVMPLFHLLSALAAGGSVVLADVKEHNATAVPTILLARAAQSKGAGLRFIR
SCSASLAAPVLEQLEQTFVLEAYAMTEAAGSVGKGV-NVEIAILAEDGSKVGEVCIKGQN
VTPGYHNNEKANVEAFAH-GWFHTGDQGMLDSDGYLTLTGRLKELINRGGEKISPLEVDS
ALLGHAAVAEAVAFAAPDEGEEVNAAVVLKEKATATESEILATVKERLGDFKVPKLFISN
SLPKTATGKIQRRFVAE
>CAMPEP_0193932400_Crypthecodinium_cohnii_Seligo
TAKAGVVAAPLNAAYKSAEFLQDTEAAMMILEDVALFLHTSGTTSKPKGVPLLHRNLMTS
IKNAQDISYLVMPLFHLLSALASGGCVVLNDIKTHNCTAVPTMLLARAAEHEGVKLRFIR
SCSASLAAPTLERLEATFVLEAYAMTEAAGSVGRGT-NVKIAILSDDGKQQGEVCIQGQN
VTPGYHNRPEATKEAFAY-GWFHTGDRGMLDAEGYLTLTGRIKELINRGGEKISPLEVDA
ALLCCSNVDEAVAFAAPDEGEEVYAAVVPKKGANLTVEEVLKIAKERLGDFKVPKLFICD
GLPKTATGKIQRRFVAE
>CAMPEP_0199858484_Favella_taraikaensis_FeNarragansettBay
------------------------------------------------------------
------------------------------------------------------------
------------------IGQGYGMTELSGSCGRLLPNTEAKIVDVDSGNRGELCIRGPQ
KMKGYHKNPEATAATIDADGWLHTGDIAYTTEDGDFFIVDRLKELIKVKGFQVAPAELEG
VLLDHPSVANAAVIPVADEGEVPKAFVVLKPEQTVTADELMEFVAGKVSAFKQVKVEFID
AIPV-------------
>CAMPEP_0188302494_Glenodinium_foliaceum_CCAP1116
------------------------------------------------------------
-------------LFHLLAALAAGGTVVLADVKTHAATAVPTILLSRAAEAEGVVLRFIR
SCSASLAAPVLERLEQTFVLEAYAMTEAAGSVGKGT-NVKIAVLAEDGKRVGEVCIQGKN
VTPGYHNNPKATEEAFAH-GWFHTGDQGFLDADGYLTLTGRLKELINRGGEKISPLEVDS
ALLAHDAVAEAVAFAAPDEGEEVFAAVVPKPGSKVSEAEILATAKQRLGDFKVPKLFITD
ALPKTATGKIQRRFVAE
>CAMPEP_0188608526_Heterosigma_akashiwo_CCMP3107
------------------------------------------------------------
------------------------------------------------------------
------------------------------------------------------------
------------AACLSVDGWLCTGDVARFDAEGYLYITERVKELIKYKGFQVPPAELEA
CLLGHPGVQDALVIGVPHEGEVPRAYVVL----AHTAAEIQDYVASRVSPIKKLRIEFRS
SIPKSASGKLLRRVVRE
>CAMPEP_0200244530_Heterosigma_akashiwo_NB
------------------------------------------------------------
------------------------------------------------------------
------------------------------------------------------------
--KGYRGNAGATAACLSADGWLCTGDVARFDAEGYLYITERVKELIKYKGFQVPPAELEA
CLLGHPGVQDALVIGVPHEGEVPRAYVVL----AHTAAEIQDYVASRVSPIKKLRIEFRS
SIPKSASGKLLRRVVRE
>CAMPEP_0189108110_Karenia_brevis_SP1
TIAAGGTVTTLNPGYVAAEVLDNAGAVYLVTNDTCVLPYSSGTTGLPKGTMLTHTNIVCN
LQQPEDTLLAVLPFYHMNLGIVTGARIVTKNLETYNVTIAPPLLAKSPTVKSFPRLKEFF
CAAAPLGPELTAELLARFVRQGYGMTEMSGSIGYTVPNMEAKIVDPETGDRGELWLRGIN
VMKGYHRNEVATKGCVDADGFLHTGDIAYADPEGCFYIVDRLKELIKAKGFQVAPAELEA
LLMTHPEVNDAAVIGVPAEGEVPKAFVVLQPNAKLTLAALAEWVAPQVTAYKRFSIDFVE
SVPKSASGKILRKDLRI
>CAMPEP_0189077148_Karenia_brevis_SP1
TIAAGGTVTTLNPGYVAAEVLDNAGAVYLVTNDTCVLPYSSGTTGLPKGTMLTHTNIVCN
LQQPEDTLLAVLPFYHMNLGIVTGARIVTKNLETYNVTIAPPLLAKSPTVKSFPRLKEFF
CAAAPLGPELTAELLARFVRQGYGMTEMSGSIGYTVPNMEAKIVDPETGDRGELWLRGIN
VMKGYHRNEVATKGCVDADGFLHTGDIAYADPEGCFYIVDRLKELIKAKGFQVAPAELEA
LLMTHPEVNDAAVIGVPAEGEVPKAFVVLQPNAKLTLAALAEWVAPQVTAYKRFSIDFVE
SVPKSASGKILRKDLRI
>CAMPEP_0189497472_Karenia_brevis_Wilson
TIAAGGTVTTLNPGYVAAEVLDNAGAVYLVTNDTCVLPYSSGTTGLPKGTMLTHTNVVCN
LQQPEDTLLAVLPFYHMNLGIVTGARIVT-------------------------------
------------------------------------------------------------
------------------------------------------------------------
------------------------------------------------------------
-----------------
>CAMPEP_0189929832_Kryptoperidinium_foliaceum_CCMP1326
TAEAGAIAAPLNAAYKAAEFLEDTAARLLLLEDVALFLHTSGTTSKPKGVPLLHRNLMTS
IRNEQDTSYLVMPLFHLLAALAAGGTVVLRDVKAHKATAVPTILLSRAAEEEGVVLRFIR
SCSASLAAPVLERLEQTFVLEAYAMTEAAGSVGKGT-SVKIAILAEDGRTVGEVCIQGQN
VTPGYHNNPKATEEAFAF-GWFHTGDQGFLDADGYLTLTGRLKELINRGGEKISPLEVDA
ALLACESVAEAVAFAAPDEGEEVYAAVVPKAGTKVSAAEILAIAKQRLGDFK--------
-----------------
>CAMPEP_0189692784_Kryptoperidinium_foliaceum_CCMP1326
------------AAYKASEFLEDTSARLLLLEDVALFLHTSGTTSKPKGVPLLHRNLLTS
IRNAQDRSYLVMPLFHLLAALAAGGTVVLADVKTHAATAVPTILLSRAAEAEGVVLRFIR
SCSASLAAPVLERLEQTFVLEAYAMTEAAGSVGKGT-NVKIAVLAEDGKRVGEVCIQGKN
VTPGYHNNPKATEEAFAH-GWFHTGDQGFLDADGYLTLTGRLKELINRGGEKISPLEVDS
ALLAHDAVAEAVAFAAPDEGEEVFAAVVPKPGSKVSEAEILATATQRLGDFKVPKLFITD
ALPKTATGKIQRRFVAE
>CAMPEP_0190141928_Lingulodinium_polyedra_CCMP1738
VAKAAAIAAPLNPAYKAAEFLQDTSAKLLLLEDVALFLHTSGTTSKPKGVPLLHRNLLTS
VKNEKDTSYLVMPLFHLMSAFAAGGNVVLGDVKAHGATAVPTILLARAAESEGVALRFIR
SCSASLAAPVLEQLEATFVLEAYAMTEAAGSVGKGT-NVEIAILAEDGREVGEVCIKGRN
VTPGYHNNPKATEEAFAF-GWFHTGDQGKLDGDGYLTLTGRLKELINRGGEKISPLEVDS
ALLGCGAVAEAVAFAAPDAGEEVNAAVVLKPGEKVAESEILAAAKSVLGDFKVPKLFIAD
SLPKTATGKIQRRFVAE
>CAMPEP_0190498508_Pavlova_sp_CCMP459
------------------------------------------------------------
------------------------------------------------------------
----------------------------------EDPDADAAVTDELGEEEGELYVSGPQ
VMKGYLNMPDATAKTLVTDAWLRTGDIARVDSGGFVYIVDRAKELVKYKGLPVAPAELEA
VLYEHPDVVDAAVIPVVCQGELPRAYVVLHESA-LEKEDIMDHVAGRVAPYKRLRVVFTD
KIPKSASGKILRRLVRD
>CAMPEP_0190628506_Peridinium_aciculiferum_PAER_2
TAKAGAVAAPFNAAYKAAEFLKDTSAKLMLLEDVALFLHTSGTTSKPKGVPLLHRNLMTS
IKNEKDISYLVMPLFHLLAALAAGGTVVLNDIKAHGATAVPTMLLGRAAESEGVQLRFIR
SCSASLAAPVLLRLEETFVLEAYAMTEAAGSVGKGT-NVKIAILAEDGKQIGEVCIQGQN
ITPGYHNNPKATEEAFAH-GWFHTGDQGMLDADGYLTLTGRLKELINRGGEKISPLEVDA
ALMASDSVVEAVAFAAPDEGEEVFAAVVLKAGAKITDAEILAIARELLGDFKXAEAVHHR
RAAEDGHGELRRRTLLE
>CAMPEP_0190873592_Prorocentrum_minimum_CCMP1329
ALRCGVILSTLNPAYREDELIADCGAAFLATNDVAVLPYSSGTTGMPKGVQLTHHNLVAN
IKQKKDTFLAVLPFFHLAMGLRSGVRIVTQLLKKYDVTVAPPLLANNPLVKPLTSLKELF
CGAAPLGYELALKAKKRLVRQGYGMTELSGSCGRLLANMECKIVDVDTGEAGELWLRGPN
IMKGYLNHPDADKTIIDAQGFLHTGDIGYVDEDGDYFIIDRLKELIKVKGFQVAPAEIEG
LLLKHPEIEDAAIIGVPAKGETPKAFIVRKASSNLTEDQVKAYISSTLAPYKHLGVSFIK
EIPRSASGKILRKNLRF
>CAMPEP_0191101962_Prorocentrum_minimum_CCMP2233
ALRCGVILSTLNPAYREDELIADCGAAFLATNDVAVLPYSSGTTGMPKGVQLTHHNLVAN
IKQKKDTFLAVLPFFHLAMGLRSGVRIVTQLLKKYDVTVAPPLLANNPLVKPLTSLKELF
CGAAPLGYELALKAKKRLVRQGYGMTELSGSCGRLLANMECKIVDVDTGEAGELWLRGPN
IMKGYLNHPDADKTIIDAQGFLHTGDIGYVDEDGDYFIIDRLKELIKVKGFQVAPAEIEG
LLLKHPEIEDAAIIGVPAKGETPKAFIVRKASSNLTEDQVKAYISSTLAPYKHLGVSFIK
EIPRSASGKILRKNLRF
>CAMPEP_0199782004_Pseudo_nitzschia_fradulenta_WWA7
CCKAAAIAAPLNAAYKEAEFLQDTSAKIILLEDVALFLHTSGTTSKPKGVPLLHRNLLTT
VQNEKDVSYLVMPLFHFLSALASGGTVVLTDLKEHGVTAVPTILLARAAESEGVPLRFIR
SCSASLAAPVMERIEETFVLEAYAMTEAAGCVGKGT-NVEIAILADDGKEIGEVCIKGKN
VTPGYHNNPKATEEAFAH-GWFHTGDQGKLDEEGYLTLTGRLKELINRGGEKISPLEVDA
ALLSCEVVAEAVAFAAPDEGEEVNAAVVMKPGQTLPDSEILAVAKKLLGDFKVPKLFITD
SLPKTATGKIQRRFVAE
>CAMPEP_0191792572_Scrippsiella_hangoei_SHTV5
TAKAGAVAAPFNAAYKAAEFLKDTSAKLMLLEDVALFLHTSGTTSKPKGVPLLHRNLMTS
IKNEKDISYLVMPLFHLLAALAAGGTVVLNDIKAHGATAVPTMLLGRAAESEGVQLRFIR
SCSASLAAPVLLRLEETFVLEAYAMTEAAGSVGKGT-NVKIAILAEDGKQIGEVCIQGQN
ITPGYHNNPKATEEAFAH-GWFHTGDQGMLDADGYLTLTGRLKELINRGGEKISPLEVDA
ALMASDSVVEAVAFAAPDEGEEVFAAVVLKAGAKITDAEILAIAKELLGDFKVPKLFITD
ALPKTATGKIQRRFVAE
>CAMPEP_0199197136_Scrippsiella_hangoei_like_SHHI_4
TAKAGAVAAPFNAAYKAAEFLKDTSAKLMLLEDVALFLHTSGTTSKPKGVPLLHRNLMTS
IKNEKDISYLVMPLFHLLAALAAGGTVVLNDIKAHGATAVPTMLLGRAAESEGVQLRFIR
SCSASLAAPVLLRLEETFVLEAYAMTEAAGSVGKGT-NVKIAILAEDGKQIGEVCIQGQN
ITPGYHNNPKATEEAFAH-GWFHTGDQGMLDADGYLTLTGRLKELINRGGEKISPLEVDA
ALMASDSVVEAVAFAAPDEGEEVFAAVVLKAGAKITDAEILAIAKELLGDFKVPKLFITD
ALPKTATGKIQRRFVAE
>CAMPEP_0191994774_Scrippsiella_trochoidea_CCMP3099
TAKAGAVAAPLNAAYKAAEFLKDTAARLILLEDVALFLHTSGTTSKPKGVPLLHRNLLTS
IKNDKDTSYLVMPLFHLLSALAAGGTVVLNDIKAHNATAVPTMLLSRASETEGIPLRFIR
SCSASLAAPVLERLEATFVLEAYAMTEAAGSVGKGT-NVKIAILAEDGKQVGEVCIQGQN
VTPGYHNNPKATEEAFAY-GWFHTGDQGMLDAEGYLTLTGRLKELINRGGEKISPLEVDS
ALLACDSVAEAVAFGAPDDGEEVFAAIVPKAGAKVTDAEILAVAKERLGDFKVPKLFITD
SLPKTATGKIQRRFVAE
